# Supplementary material for: Translation of Questionnaires Measuring Health Related Quality of Life Is Not Standardized: A Literature Based Research Study
Source: PLoS One. 2015 May 12;10(5):e0127050. doi: 10.1371/journal.pone.0127050 (PMC4428794; doi:10.1371/journal.pone.0127050)
Supplement: S1 Fig — (XLSX) [file pone.0127050.s001.xlsx]

## Sheet: abstract screening 
abstract number	Date for publication	Title	Abstract	Authors	Inclusion: x: yes	Exclusion: 1: not questionnaire, 2: non translation, 3: not health related: 4: not british English, 5: not countries in Europe
1	2003	Validation of a Cantonese version of the Children's Dermatology Life Quality Index	My goal was to assess the validity and reliability of a Cantonese version of the Children's Dermatology Life Quality Index (CDLQI). To do so, I invited four translators to produce a proper Cantonese translation of the CDLQI. I asked five children to complete this version and made adjustments as necessary. I then requested 30 children with skin problems and 30 children consulting for problems unre…	A. A. Chuh		5
2	2008	Psychometric evaluation of the OM8-30 questionnaire in Dutch children with otitis media	The Dutch translation of the OM8-30 questionnaire, originally developed in the UK on a large clinical sample, has been applied for validation in an ENT sample, with the aim of assessing otitis media impact and identifying treatment needs in children suffering from chronic otitis media (OM) and/or upper respiratory tract infections (URTI). Caregivers of 246 children completed the OM8-30 and also t…	A. A. M. Timmerman, C. M.; Anteunis, L. J.; Chenault, M. N.; Haggard, M. P.		2
3	2007	Translation, cultural adaptation, cross-validation of the Turkish diabetes quality-of-life (DQOL) measure	OBJECTIVE: The aim of this study was to test the validity and reliability of the Turkish version of the diabetes quality of life (DQOL) questionnaire for use with patients with diabetes. METHODS: Turkish version of the generic quality of life (QoL) scale 15D and DQOL, socio-demographics and clinical parameter characteristics were administered to 150 patients with type 2 diabetes. Study participan…	A. A. Yildirim, F.; Gozu, H.; Sargin, H.; Orbay, E.; Sargin, M.		2
4	2005	Psychometric validation of the French version of the side-effects and life satisfaction inventory (SEALS) in epileptic patients: comparison with the QOLIE-31 inventory and a generic quality of life questionnaire	A psychometric evaluation of a French version of the side-effects and life satisfaction inventory (SEALS) was carried out. SEALS was compared to the quality of life in epilepsy-31 questionnaire (QOLIE-31) and a generic, health-related quality-of-life questionnaire, the Nottingham health profile (NHP). The psychometric properties of SEALS, assessed in 190 adult subjects with epilepsy, included: ac…	A. C. El Hasnaoui, A.; Daures, J. P.; Baldy-Moulinier, M.; Picot, M. C.		2
5	2012	Quality of life of multiple sclerosis patients: translation and validation of the Spanish version of Qualiveen	PURPOSE: Up until now there were no specific questionnaire translated into Spanish for evaluating urinary disorder specific health-related quality of life (HRQoL) associated with multiple sclerosis (MS). Qualiveen is recommended by the European Association of Urology guidelines as a tool for evaluating neurogenic lower urinary tract dysfunction. The objective was to translate the Qualiveen into S…	A. F. Ciudin, A.; Diaconu, M. G.; Peri, L.; Vivas, V.; Gonzalez, M. A.; Alcaraz, A.	x
6	2001	Quality of life of Greek patients with inflammatory bowel disease. Validation of the Greek translation of the inflammatory bowel disease questionnaire	BACKGROUND/AIMS: Health-related quality of life (HRQOL) is an important outcome measure in inflammatory bowel disease (IBD). The aim of our study is to validate the Greek translation of the Inflammatory Bowel Disease Questionnaire (IBDQ). For this we assessed its construct validity, discriminant ability, reliability and sensitivity to change. METHODS: One hundred and fourteen patients with IBD (6…	A. G. V. Pallis, I. G.; Mouzas, I. A.		2
7	2003	Validation of a reliable instrument (QUOTE-IBD) for assessing the quality of health care in Greek patients with inflammatory bowel disease	Given the early onset, the chronic and recurrent nature of their disease and their normal life expectancy, patients with inflammatory bowel disease (IBD) may need considerable health care. The purpose of this study is to validate the Greek translation of the QUOTE-IBD questionnaire (GR-QUOTE-IBD). For that purpose we assessed its construct validity, and reliability. Fifty patients (33 ulcerative …	A. G. V. Pallis, I. G.; Mouzas, I. A.		2
8	2003	The 12-item General Health Questionnaire (GHQ-12): translation and validation study of the Iranian version	BACKGROUND: The objective of this study was to translate and to test the reliability and validity of the 12-item General Health Questionnaire (GHQ-12) in Iran. METHODS: Using a standard 'forward-backward' translation procedure, the English language version of the questionnaire was translated into Persian (Iranian language). Then a sample of young people aged 18 to 25 years old completed the quest…	A. H. Montazeri, A. M.; Shariati, M.; Garmaroudi, G.; Ebadi, M.; Fateh, A.		5
9	2000	The EORTC breast cancer-specific quality of life questionnaire (EORTC QLQ-BR23): translation and validation study of the Iranian version	The objective of this study was to test the reliability and validity of the Iranian version of the European Organization for Research and Treatment of Cancer (EORTC) Breast Cancer-Specific Quality of Life Questionnaire (QLQ-BR23). The English-language version of the questionnaire was translated into Persian (Iranian language) and its final form was approved by the EORTC Study Group on Quality of …	A. H. Montazeri, I.; Vahdani, M.; Khaleghi, F.; Jarvandi, S.; Ebrahimi, M.; Haji-Mahmoodi, M.		5
10	2008	Adaptation and validation of the Spanish version of the Chronic Urticaria Quality of Life Questionnaire (CU-Q2oL)	OBJECTIVES: The aim of this study was to develop a Spanish version of the Chronic Urticaria Quality of Life Questionnaire (CU-Q2oL) and to test its acceptability, reliability, validity, and sensitivity to change. METHODS: Forward and back translation by bilingual translators followed by pilot testing in patients with urticaria was used to adapt the questionnaire. The Spanish version of the CU-Q2o…	A. H. Valero, M.; Bartra, J.; Ferrer, M.; Jauregui, I.; Davila, I.; del Cuvillo, A.; Montoro, J.; Mullol, J.; Sastre, J.; Canonica, G. W.; Baiardini, I.	x
11	2008	A German version of the GOHAI	OBJECTIVES: Translation, reliability analysis and validation of a German version of the Geriatric/General Oral Health Assessment Index (GOHAI) was the aim of this study. METHODS: Translation was performed by a forward-backward process. Validity was assessed as convergent validity in comparison with another self-perceived assessment of oral health (OHIP-14) and as group validity (n = 218; mean age…	A. J. R. Hassel, C.; Koke, U.; Leisen, J.; Rammelsberg, P.	x
12	2002	Translation and validation of the Functional Assessment of Cancer Therapy-Bone Marrow Transplant (FACT-BMT) Version 4 quality of life instrument into traditional Chinese	The need for a culturally sensitive instrument to assess quality of life (QOL) of patients in international oncology clinical trials has been well documented. This study was designed to evaluate the psychometric properties of the traditional Chinese translation (TCHI) of the Functional Assessment of Cancer Therapy-Bone Marrow Transplant (FACT-BMT) Version 4. The FACT-BMT consists of the FACT-Gene…	A. K. C. Lau, C. H.; Tai, J. W.; Eremenco, S.; Liang, R.; Lie, A. K.; Fong, D. Y.; Lau, C. M.		5
13	2004	Health-related quality of life in Swiss adolescents with asthma. Validation of the AAQOL-D and comparison with Australian adolescents	PRINCIPLES: The Adolescent Asthma Quality of Life Questionnaire (AAQOL) is the only asthma-specific quality-of-life questionnaire to date for use specifically in adolescents. The aim of this study was translation of the AAQOL into German, revalidation of the German version (AAQOL-D) and comparison of health-related quality of life (HRQOL) in Swiss and Australian adolescents. METHODS: 60 adolescen…	A. K. Somerville, B.; Rutishauser, C.	x
14	2004	Cross-cultural validation of the Japanese Functional Assessment of Cancer Therapy-Anemia (FACT-An)	BACKGROUND: The Functional Assessment of Cancer Therapy-Anemia (FACT-An) questionnaire, which consists of a core questionnaire named the General Measure of the Functional Assessment of Cancer Therapy (FACT-G) and the Anemia additional concerns subscale, was developed in an English-speaking culture. The validation of the Japanese FACT-G was reported previously (Fumimoto et al., 2001), and, in this…	A. K. Yoshimura, K.; Fumimoto, H.; Fujiki, Y.; Eremenco, S.; Kudoh, S.		5
15	2008	Cross-cultural adaptation and validation of the oral Iimpacts on daily performances (OIDP) in Swedish	OBJECTIVES: The aim was to assess the validity and reliability of a Swedish version of the Oral impacts on Daily Performance (OIDP) index measuring oral health-related quality of life. MATERIAL AND METHODS: After translation and cultural adaptation, a 3-site sample of 204 adults (20-86 years) was interviewed using the OIDP. Moreover, the study included a self-administered questionnaire and a clin…	A. L. A. Ostberg, P.; Hakeberg, M.	x
16	2009	Validation of the Spanish translation of the questionnaire for the obesity-related problems scale	BACKGROUND: The objective of the study was to translate and validate the questionnaire for the Obesity-Related Problems Scale (OP) in the Spanish language. METHODS: The translation-retranslation procedure and a pilot study were first conducted. Then, patients with morbid obesity who were on a waiting list to undergo bariatric surgery were selected. The construct validity of the OP scale was studi…	A. M. Bilbao, J.; Mar, B.; Arrospide, A.; Martinez de Aragon, G.; Quintana, J. M.	x
17	2001	The Polish version of the Childhood Health Assessment Questionnaire (CHAQ) and the Child Health Questionnaire (CHQ)	We report herein the results of the cross-cultural adaptation and validation into the Polish language of the parent's version of two health related quality of life instruments. The Childhood Health Assessment Questionnaire (CHAQ) is a disease specific health instrument that measures functional ability in daily living activities in children with juvenile idiopathic arthritis (JIA). The Child Healt…	A. M. R. Romicka, N.; Gutowska-Grzegorczyk, G.; Musiej-Nowakowska, E.; Wyszynska, E.; Paediatric Rheumatology International Trials, Organisation		2
18	2010	Validation of a Hindi translation of Mini Asthma Quality of Life Questionnaire in north Indian patients with bronchial asthma	BACKGROUND AND OBJECTIVE: There is little information on validated health-related quality of life (HRQoL) instruments for use in Indian patients with bronchial asthma. We attempted to validate the Hindi translation of Juniper's mini asthma quality of life questionnaire (MiniAQLQ) in north Indian patients with bronchial asthma. METHODS: Hindi translation of MiniAQLQ, and abbreviated World Health O…	A. N. A. Aggarwal, R.; Gupta, D.; Jindal, S. K.		2
19	2006	Validation of a Yoruba translation of the World Health Organization's quality of life scale--short form among stroke survivors in Southwest Nigeria	The World Health Organization's quality of life scale - short form (WHOQOL-BREF) is a well-validated, cross-cultural tool for measuring quality of life (QOL) of patients with chronic diseases. It has been translated into over 20 languages, none of which is an indigenous Nigerianlanguage. The aim of this study was to investigate the validity of a Yoruba translated version of the WHOQOL-BREF Yoruba…	A. O. M. Akinpelu, F. A.; Adegoke, B. O.		5
20	2007	Translation, cultural adaptation, initial reliability, and validation of the Kidney Disease and Quality of Life-Short Form (KDQOL-SF 1.3) in Turkey	Health-related quality of life (HRQoL) is an important factor that can interfere with treatment outcomes. The aim of the present study was cultural adaptation, validation, and translation of the Kidney Disease Quality of Life-Short Form (KDQoL-SF 1.3) questionnaire into Turkish for the Turkish population. The KDQOL-SF was translated into Turkish and back-translated into English. Patient difficult…	A. O. Yildirim, B.; Bektas, G.; Isci, E.; Mete, M.; Tolgay, H. I.	x
21	2006	Melasma in Latina patients: cross-cultural adaptation and validation of a quality-of-life questionnaire in Spanish language	BACKGROUND: Melasma has been shown to have a significant emotional and psychologic effect on affected patients. Although this pigmentary disorder is thought to be more prevalent among Latinos, the effect of melasma on quality of life (QOL) in this population is unknown. OBJECTIVES: The goals of this study were to translate and culturally adapt the previously validated Melasma QOL (MELASQOL) scale…	A. R. B. Dominguez, R.; Ellzey, A. R.; Pandya, A. G.	x
22	2002	Validation of Italian version of the Women's Health Questionnaire: assessment of quality of life of women from the general population and those attending menopause centers	OBJECTIVES: The Women's Health Questionnaire has been developed and validated in Anglo-Saxon and Swedish populations. The purpose of this study was to evaluate the Italian version of the questionnaire to determine whether cross-cultural differences exist in the perception of quality of life, and to use it to compare the quality of life in women attending menopause centers with that of women in th…	A. R. N. Genazzani, A.; Campagnoli, C.; Crosignani, P.; Nappi, C.; Serra, G. B.; Bottiglioni, E.; Cianci, A.; De Aloysio, D.; Sarti, C. D.; Gambacciani, M.; Monteleone, P.; Ciaponi, M.; Genazzani, A. D.; Guaschino, S.; Palumbo, G.; Petraglia, F.; Schonauer, S.; Volpe, A.; Coronel, G. A.; Di Paolantonio, T.; Nagni, M.; Tempesta, A.; Progetto Donna Qualita della Vita Working Group Novo Nordisk, Ita…		2
23	2010	The brazilian version of the Quality of Life Assessment of Growth Hormone Deficiency in Adults (QoL-AGHDA): Four-stage translation and validation	OBJECTIVE: This study reports on the Brazilian Portuguese adaptation of the QoL-AGHDA (Quality of Life Assessment of Growth Hormone Deficiency in Adults) for use in adult growth hormone deficient (GHD) patients. MATERIALS AND METHODS: The translation process adopted the dual panel methodology. The questionnaire was tested through field-test interviews (16 GHD patients). In the final stage, data f…	A. Ribeiro-Oliveira, Jr.; Mol, S. S.; Twiss, J.; Alencar, G. A.; Miranda, P. A.; Naves, L. A.; Azevedo, M. F.; Basilio, F. M.; Boguszewski, C. L.; Nogueira, K. C.; Vilar, L.; Koltowska-Haggstrom, M.; McKenna, S. P.		5
24	2011	Validation analysis of the Polish version of the Multiple Sclerosis International Quality of Life Questionnaire (MusiQoL)	BACKGROUND AND PURPOSE: The aim of this study was to perform a validation analysis of the Polish adaptation of the Multiple Sclerosis International Quality of Life Questionnaire, MusiQoL. MATERIAL AND METHODS: Validation analysis included the translation of the original English version into Polish according to translation principles and the analysis of convergent validity, internal reliability an…	A. S. Jamroz-Wisniewska, Z.; Bartosik-Psujek, H.	x
25	2004	Chronic liver disease questionnaire: translation and validation in Thais	AIM: Quality of life (QOL) is a concept that incorporates many aspects of life beyond "health". The chronic liver disease questionnaire (CLDQ) was developed to evaluate the impact of chronic liver diseases (CLD) on QOL. The objectives of this study were to translate and validate a liver specific questionnaire, the CLDQ. METHODS: The CLDQ was formally translated from the original version to Thai l…	A. S. Sobhonslidsuk, C.; Kongsakon, R.; Satitpornkul, P.; Sripetch, C.		5
26	2003	Validation of a Norwegian version of the Burn Specific Health Scale	BACKGROUND: The abbreviated Burn Specific Health Scale (BSHS-A) is an 80-item questionnaire that has proven useful in measuring physical, mental, social and general health in burn survivors. The aim of this study was to adapt the BSHS-A into Norwegian, including assessing reliability and validity. METHODS: Standard procedures for forward and backward translation including discussions with profess…	A. W.-L. Litlere Moi, T.; Salemark, L.; Hanestad, B.	x
27	2011	Linguistic validation of the Irritable Bowel Syndrome-Quality of Life Questionnaire for Iranian patients	There is a growing interest of clinical and epidemiological researches in the field of functional gastrointestinal disorders in our society. Accordingly, validated and culturally adapted instruments are required for appropriate measurement of variables specially the quality of life. The aim of our study was the linguistic validation of the Irritable Bowel Syndrome-Quality of Life questionnaire (I…	A. Z. Gholamrezaei, B.; Farajzadegan, Z.; Nemati, K.; Daghaghzadeh, H.; Tavakkoli, H.; Emami, M. H.		5
28	2004	The Cardiff Acne Disability Index: cultural and linguistic validation in French	BACKGROUND: The Cardiff Acne Disability Index (CADI) evaluates the impact of acne on the patient's life. OBJECTIVE: The objective of the present study was to translate the CADI into French and to validate the French version. METHOD: The CADI was translated into French following international methodological recommendations (translation, quality control, back-translation and pilot test). RESULTS: C…	B. F. Dreno, A. Y.; Nocera, T.; Verriere, F.; Taieb, C.; Myon, E.	x
29	2009	An approach to cultural adaptation and validation: the Intermittent Claudication Questionnaire	The objective of this study was to perform a cultural adaptation and define the validity of the Turkish version of the Intermittent Claudication Questionnaire (ICQ) in order to provide a practical instrument for the evaluation of the impact of intermittent claudication (IC) on patients' quality of life and response to therapy. A standard 'forward-backward' translation method was used to translate…	B. T. Ketenci, A. K.; Gorur, A.; Bicer, M.; Ozay, B.; Gunay, R.; Guney, M. R.; Sargin, M.; Cimen, S.; Demirtas, M. M.; Yekeler, I.		5
30	2003	Translation and validation of an Arabic version of the UK oral health related quality of life measure (OHQoL-UK) in Syria, Egypt and Saudi Arabia	OBJECTIVE: The aim of this study was to translate and evaluate the performance of an oral health related quality of life measure--an Arabic version of OHQoL-UK in three middle eastern countries: Syria, Egypt and Saudi Arabia. BASIC RESEARCH DESIGN: Following forward and backwards translation of OHQoL-UK into Arabic and pilot testing the Arabic version among focus groups, a questionnaire containin…	C. A. McGrath, M. N.; Al-Munif, M.; Bedi, R.; Zaki, A. S.		5
31	2009	Quality of life of neurogenic patients: translation and validation of the Portuguese version of Qualiveen	OBJECTIVE: Questionnaires for adequate assessment of the urinary function of neurological patients are not available in Portuguese. The Qualiveen, developed in France for evaluation of general and urinary-related impact on QoL, has been successfully used in neurological patients. AIM: To translate the Qualiveen, to adapt it crossculturally, and to validate it for Portuguese. METHODS: Fifty-one pa…	C. A. T. D'Ancona, J. T.; Botega, N.; Lavoura, N.; Ferreira, R.; Leitao, V.; Lopes, M. H.	x
32	2010	The German version of the 'ICIQ Vaginal Symptoms Questionnaire' (German ICIQ-VS): an instrument validation study	INTRODUCTION: No validated questionnaire that evaluates vaginal symptoms is currently available in the German language. Here, we report the translation and validation process of the German ICIQ-VS. SUBJECTS: Pilot study: 10 patients without any specific disease. MAIN STUDY: 58 Patients (cases) suffering from genital descensus higher than grade 1 pelvic organ prolapse quantification (POPQ) and 51 …	C. B. Banerjee, M.; Hatzmann, W.; Schiermeier, S.; Sachse, K.; Hellmich, M.; Noe, G. K.		3+2
33	2008	The Severe Heart Failure Questionnaire: Italian translation and linguistic validation	INTRODUCTION: The quality of life (QoL) is an important outcome indicator for heart failure management. As the use of a validate questionnaire in a different cultural context can affect data interpretation our main objective is the Italian translation and linguistic validation of the Severe Heart Failure Questionnaire (SHF) and its comparison with the MLHF (Minnesota Living with Heart Failure) Qu…	C. B. Scarinzi, P.; Ghidina, M.; Rozbowsky, P.; Pilotto, L.; Albanese, M. C.; Fioretti, P. M.; Gregori, D.	x
34	2011	Visual analogue scale foot and ankle: validity and reliability of Thai version of the new outcome score in subjective form	BACKGROUND: Nowadays, measuring score in the form of subjective questionnaires is the important tool for clinical evaluation of the foot and ankle-related problems. VisualAnalogue Scale-Foot and Ankle (VAS-FA) is the newly developed subjective questionnaire, which has sufficiency of validity and reliability from a previous study OBJECTIVE: Translate the original English version of VAS-FA into the…	C. C. Angthong, B.; Suntharapa, T.; Harnroongroj, T.		3+5
35	2005	Validation and clinical application of the german version of the palliative care outcome scale	The Palliative Care Outcome Scale (POS) is a multidimensional instrument covering physical, psychosocial, spiritual, organizational, and practical concerns. This study validated the German version of the POS and used the tool in different palliative care settings in Germany and Austria. Patients and staff were asked to complete the POS three times and evaluate the questionnaire and the translatio…	C. F. Bausewein, M.; Radbruch, L.; Nauck, F.; von Mackensen, S.; Borasio, G. D.; Higginson, I. J.		2
36	2005	Linguistic validation of the Cardiff Wound Impact Schedule into French, German and US English	OBJECTIVE: Chronic leg wounds can represent a major health problem and have a negative emotional impact on patients' lives. The Cardiff Wound Impact Schedule (CWIS) was developed by the Wound Healing Research Unit at University of Wales College of Medicine to assess the quality of life in patients with chronic wounds. METHOD: To perform the linguistic validation (translation) of the CWIS into Ger…	C. P. Acquadro, P.; Wollina, U.		5
37	2006	Translation into Brazilian Portuguese, cultural adaptation and validation of the oral health impact profile (OHIP-49)	The aim of this study is to develop a Portuguese version of the OHIP-49 to be used in Brazil. The adopted methodology involves translation, back-translation, revision of the first version, cultural adaptation and evaluation of its measurement properties. The questionnaire was administered in interviews with 60 year-old and older Brazilian people. The Kendall-tau correlation coefficient was used t…	C. P. F. Pires, M. B.; de Abreu, M. H.		5
38	2007	Development and validation of a WHOQOL-BREF Taiwanese audio player-assisted interview version for the elderly who use a spoken dialect	A quality of life questionnaire is rarely adapted to an interview mode for people who mainly use spoken language in daily life. In Taiwan, the WHOQOL-BREF (Mandarin Chinese version) has been developed, as a self-administered questionnaire, but it cannot be applied to the majority of the elderly in Taiwan, who speak only Taiwanese (a dialect). This study adopted the audio player-assisted interview…	C. W. W. Chien, J. D.; Yao, G.; Sheu, C. F.; Hsieh, C. L.		5
39	2011	Psychometric validation of the S-QoL Chinese (Taiwan) version for patients with schizophrenia	We translated the S-QoL into the Chinese (Taiwan) language and evaluated the score distributions of the translated S-QoL in terms of ceiling/floor effect, internal consistency, test-retest reliability, and convergent and discriminant validity. To ensure conceptual and semantic equivalence of the S-QoL, the researchers performed both forward translation and back translation, consulted professional…	C. Y. M. Chou, M. C.; Yang, T. T.; Chen-Sea, M. J.		5
40	2013	Translation and validation of the Polish version of the EORTC QLQ-OPT30 module for the assessment of health-related quality of life in patients with uveal melanoma.	The purpose of this study was to translate into Polish and validate the European Organization for Research and Treatment of Cancer (EORTC) Quality of Life Questionnaire Ophthalmic Module (QLQ-OPT30). The QLQ-OPT30 was translated and pilot-tested according to EORTC guidelines. Patients were qualified based on the histological or ophthalmoscopic and ultrasonographic diagnosis of uveal melanoma. Eac…	Chmielowska K1, Tomaszewski KA, Pogrzebielski A, Brandberg Y, Romanowska-Dixon B.	x
41	2011	Translation and validation of EORTC QLQ-C30 into Indonesian version for cancer patients in Indonesia	OBJECTIVE: Quality of life studies in Indonesia are still uncommon. This research was aimed to validate the European Organization for Research and Treatment of Cancer Quality of Life Questionnaire-C30 in Indonesian version. The standard procedure of forward-backward translation was adhered to in the translation procedures. The validity procedure included reliability, convergent and discriminant v…	D. A. A. Perwitasari, J.; Dwiprahasto, I.; Hakimi, M.; Gelderblom, H.; Putter, H.; Nortier, J. W.; Guchelaar, H. J.; Kaptein, A. A.		5
42	2006	Reliability and validity of a German asthma quality of life questionnaire	The Asthma Quality of Life Questionnaire (University of Sydney [AQLQ-Sydney]) is a self-administered questionnaire that has been developed in Australia and validated in different languages in Australia, the USA and Spain. We developed a German translation of this questionnaire by applying a sequential forward and backward translation approach. The objective of this study was to validate a German …	D. C. Miedinger, P. N.; Stolz, D.; Leimenstoll, B.; Tamm, M.; Fiechter, R.; Marks, G. B.; Leuppi, J. D.	x
43	2008	Cultural adaptation, translation and validation of a functional outcome questionnaire (TESS) to Portuguese with application to patients with lower extremity osteosarcoma	BACKGROUND: Evaluation of physical functioning is an important tool for planning rehabilitation. Instruments need to be culturally adapted for use in non-English speaking countries. The aim of this study was to culturally adapt, including translation and preliminary validation, the Toronto extremity salvage score (TESS) for Brazil, in a sample of adolescents and young adults treated for lower ext…	D. d. C. Saraiva, B.; Davis, A. M.		5
44	2008	Validity of the Italian adaptation of the Tinnitus Handicap Inventory; focus on quality of life and psychological distress in tinnitus-sufferers	The aim of this study was to determine the validity of the Italian translation of the Tinnitus Handicap Inventory (THI) by Newman et al. in order to make this self-report measure of perceived tinnitus handicap available both for clinical and research purposes in our country and to contribute to its cross-cultural validation as a self-report measure of perceived severity of tinnitus. The Italian t…	D. G. Monzani, E.; Marrara, A.; Gherpelli, C.; Pingani, L.; Forghieri, M.; Rigatelli, M.; Guadagnin, T.; Arslan, E.		4
45	2011	Validation of the short form-36 health survey supported with isokinetic strength testing after sport knee injury	CONTEXT: Valid patient-based outcome instruments are necessary for comprehensive patient care that focuses on all aspects of health, from impairments to participation restrictions. OBJECTIVE: To validate the Slovenian translation of Medical Outcome Survey (MOS) Short Form Health Survey (SF-36) and to assess relations among various knee measurements, activity tested with Oxford Knee Score (OKS) an…	D. J. Marn-Vukadinovic, H.		5
46	2004	Translation of the dizziness handicap inventory into Chinese, validation of it, and evaluation of the quality of life of patients with chronic dizziness	The aims of this study were 1) to translate the Dizziness Handicap Inventory (DHI) into Chinese and to validate it and 2) to use the Chinese DHI and the Chinese (Hong Kong) Short Form-36 Health Survey (Chinese [HK] SF-36) to evaluate the quality of life (QoL) of patients with chronic dizziness. Seventy-one patients with 6 months of dizziness due to vestibular dysfunction were evaluated initially,…	D. M. C. Poon, L. C.; Au, D. K.; Hui, Y.; Leung, M. C.		5
47	2003	The Kansas City Cardiomyopathy Questionnaire: Italian translation and validation	BACKGROUND: Several studies have demonstrated that patients affected by heart failure have a compromised quality of life and, in the last few years, "health-related quality of life" has become an important outcome indicator for the evaluation of heart failure treatment and a basis for the improvement of its strategies. METHODS: The translation into Italian of the Kansas City Cardiomyopathy Questi…	D. R. Miani, P.; Gregori, D.; Pilotto, L.; Albanese, M. C.; Fresco, C.; Fioretti, P. M.		4
48	2009	Translation and validation of two Chinese health-related quality of life instruments in patients with coronary heart disease	1. The Chinese version of the 27-item MacNew health-related quality of life (HRQL) questionnaire is a valid, reliable and responsive core coronary heart disease (CHD)-specific HRQL measure. It can be used to compare the health outcomes, burdens of illness, and treatment effectiveness in pure or mixed populations of patients with myocardial infarction, angina, or heart failure in clinical trials a…	D. R. O. Thompson, N. B.; Yu, D. S.; Yu, C. M.		2
49	2010	Translation into Brazilian Portuguese, cultural adaptation and validatation of the systemic lupus erythematosus quality of life questionnaire (SLEQOL)	OBJECTIVES: Translate into Brazilian Portuguese, cross cultural adaptation and assess the reliability and validity of the Systemic Lupus Erythematosus Quality of Life Questionnaire (SLEQOL). MATERIAL AND METHODS: STUDY POPULATION: 107 SLE patients, answered the SLEQOL questionnaire. TRANSLATION: into Portuguese and cross-cultural adaptation was performed in accordance with studies on questionnair…	E. A. B. Freire, A.; Leite, D. R.; Sousa, T. T.; Ciconelli, R. M.		5
50	2008	The cultural adaptation and validation of the "Burn Specific Health Scale-Revised" (BSHS-R): version for Brazilian burn victims	BACKGROUND: The Burns Specific Health Scale-Revised (BSHS-R) is of easy application, can be self-administered, and it is considered a good scale to evaluate various important life aspects of burn victims. OBJECTIVES: To translate and culturally adapt the BSHS-R into the Brazilian-Portuguese language and to evaluate the internal consistency and convergent validity of the translated BSHS-R. METHODS…	E. D. Ferreira, R. A.; Rossi, L. A.; Ciol, M. A.		5
51	2006	Development and validation of the short version of the Psychological General Well-Being Index (PGWB-S)	BACKGROUND: The PGWBI is a 22-item health-related Quality of Life (HRQoL) questionnaire developed in US which produces a self-perceived evaluation of psychological well-being expressed by a summary score. The PGWBI has been validated and used in many countries on large samples of the general population and on specific patient groups. Recently a study was carried out in Italy to reduce the number …	E. G. Grossi, N.; Mosconi, P.; Cerutti, R.; Pace, F.; Compare, A.; Apolone, G.		2
52	2011	Translation, cross-cultural adaptation and validation of SinoNasal Outcome Test (SNOT): 22 to Brazilian Portuguese	Quality of life questionnaires have been increasingly used in clinical trials to help establish the impact of medical intervention or to assess the outcome of health care services. Among disease-specific outcome measures, SNOT-22 was considered the most suitable tool for assessing chronic rhinosinusitis and patients with nasal polyps. AIMS: To perform translation, cross-cultural adaptation and va…	E. M. C. Kosugi, V. G.; Fonseca, V. M.; Cursino, M. M.; Mendes Neto, J. A.; Gregorio, L. C.		5
53	2011	Cross-cultural validation of the Falls Efficacy Scale International (FES-I) in Greek community-dwelling older adults	PURPOSE: The cross-cultural adaptation and validation of Falls Efficacy Scale-International (FES-I) in community-dwelling seniors in Greece. METHOD: For cross-cultural adaptation, the back-translation procedure was utilised by four bi-lingual translators. For validation, 89 community-dwellings (50 males, 39 females) aged 61-90 years old (mean: 72.87 +/- 6.04) completed four questionnaires adapted…	E. S. Billis, N.; Kapreli, E.; Sakellari, V.; Skelton, D. A.; Dontas, I.; Ioannou, F.; Filon, G.; Gioftsos, G.		3
54	2006	Cross-cultural adaptation and validation of multiple sclerosis quality of life questionnaire (MSQOL-54) in a Turkish multiple sclerosis sample	OBJECTIVE: Multiple sclerosis (MS) is a chronic progressive disease with multiple neurological impairments. The disease can also dramatically affect the health-related quality of life of patients. The objective of this study was to investigate the validation of the translated and cross-culturally adapted MSQOL-54 in 183 Turkish MS patients. METHODS: 183 adults classified as having definite MS pat…	E. U. Idiman, F.; Ozakbas, S.; Yozbatiran, N.; Oguz, M.; Callioglu, B.; Gokce, N.; Bahar, Z.		5
55	2009	Validation in French of the SWAL-QOL scale in patients with oropharyngeal dysphagia	A quality-of-life (QOL) questionnaire specifically designed for patients with oropharyngeal dysphagia (SWAL-QOL) has been elaborated and validated by Colleen McHorney. The aim of the present study was to validate the French translation of the SWAL-QOL in 73 patients with either post-stroke or post-surgical oropharyngeal dysphagia. The French version was considered understandable and acceptable by…	E. W. Khaldoun, V.; Verin, E.	x
56	2007	Cross-cultural validation of the Japanese version of the lung cancer subscale on the functional assessment of cancer therapy-lung	BACKGROUND: The Functional Assessment of Cancer Therapy-Lung (FACT-L) questionnaire, which consists of a core questionnaire (the General Measure of FACT [FACT-G]) and a 9-item Additional Concerns comprised of a 7-item Lung Cancer Subscale (LCS), was developed in an English-speaking culture. The validation of the Japanese FACT-G was reported previously, and this report describes the cross-cultural…	E. Y. Saitoh, Y.; Chang, C. H.; Eremenco, S.; Kaneko, H.; Kobayashi, K.		3
57	2009	Reliability and validity of the Turkish version of the ECOS 16 questionnaire in postmenopausal osteoporosis	AIM: The purpose of this study was to develop a Turkish version of ECOS 16 Questionnaire and assess its reliability and validity. METHODS: Sixty four women with postmenopausal osteoporosis were included in the study. It was mandatory for all patients to be Turkish literate and without symptoms of dementia. Patients who were diagnosed as secondary osteoporosis by clinical and laboratory examinatio…	F. D. Yilmaz, B.; Sahin, F.; Sahin, T.; Kuran, B.		5
58	2005	Translation and validation of the Turkish version of the arthritis impact measurement scales 2 in patients with knee osteoarthritis	OBJECTIVE: To translate and evaluate the validity, reliability, and acceptability of Arthritis Impact Measurement Scales 2 (AIMS2) in patients with knee osteoarthritis (OA). METHODS: Turkish AIMS2 was developed using the "translation-backward translation" method and administered to 141 patients with symptomatic knee OA. Reliability was assessed by test-retest and internal consistency analyses. Co…	F. H. Atamaz, S.; Oncu, J.		5
59	2010	Adaptation and validation for Spain of the Child-Oral Impact on Daily Performance (C-OIDP) for use with adolescents	OBJECTIVES: To linguistically and culturally adapt the Child-OIDP, an Oral Health-Related Quality of Life (OHRQoL) index, into Spanish for use among adolescents, and to validate it by evaluating the psychometric properties of the self-administered version. STUDY DESIGN: Following a forward - backward translation procedure, the English version of the questionnaire was translated by independent tra…	F. J. R.-G. Cortes-Martinicorena, E.; Artazcoz-Oses, J.; Bravo, M.; Tsakos, G.	x
60	2008	Validation of the Italian version of the Cystic Fibrosis Quality of Life Questionnaire (CFQoL), a disease specific measure for adults and adolescents with cystic fibrosis	BACKGROUND: Disease specific, health-related quality of life (HRQoL) measurement is important in cystic fibrosis (CF). This work aimed to translate the original English Cystic Fibrosis Quality of Life Questionnaire (CFQoL) into Italian, evaluate the linguistic translation and to psychometrically evaluate the Italian version of the CFQoL. METHODS: The linguistic translation followed the internatio…	F. L. Monti, F.; Gobbi, F.; Agostini, F.; Miano, A.; Gee, L.; Abbott, J.	x
61	2005	Translation, cultural adaptation, initial reliability, and validation of Turkish 15D's version: a generic health-related quality of life (HRQoL) instrument	This article describes the adaptation of the Finnish 15D standardized measure of health-related quality of life (HRQoL) instrument for use in Turkey and assesses its psychometric properties. The HRQoL is measured in a sample of 75 patients with Type 2 diabetes using both 15D and Nottingham Health Profile (NHP) instruments. The internal consistency within the domains of 15D was high, with Cronbach…	F. Y. Akinci, A.; Ogutman, B.; Ates, M.; Gozu, H.; Deyneli, O.; Aydar, S.; Isci, E.; Balcioglu, L.; Sayhan, O. Z.		2
62	2012	Psychometric properties of the Greek NEI-RQL-42	PURPOSE: To evaluate the psychometric properties of the Greek National Eye Institute Refractive Error Quality of Life Questionnaire (NEI-RQL-42). METHODS: We developed the Greek version of the instrument using forward and backward translation. To examine reliability, Cronbach alpha for each subscale was used as an index of internal consistency. Test-retest reliability was evaluated with intraclas…	G. G. Labiris, M. G.; Giarmoukakis, A.; Sideroudi, H.; Kyratzoglou, K.; Kozobolis, V. P.		3
63	2010	Spanish validation of the University of Washington Quality of Life questionnaire for head and neck cancer patients	OBJECTIVE: The University of Washington Quality of Life (UW-QOL) questionnaire is one of the most widely used instruments to evaluate the quality of life of head and neck cancer patients. The aim of this study was to perform a Spanish translation and validation of the UW-QOL questionnaire. STUDY DESIGN: A cross-sectional study. SETTING: Three tertiary-care hospitals and a laryngectomee rehabilita…	G. G. Nazar, M. L.; Royer, M.; McDowell, J. A.; Weymuller, E. A., Jr.; Yueh, B.	x
64	2009	Translation and validation of a Chinese language version of the Early Childhood Oral Health Impact Scale (ECOHIS)	OBJECTIVE: This study aimed to adapt the Early Childhood Oral Health Impact Scale (ECOHIS) for pre-school children in a Chinese speaking community and to investigate its psychometric properties (validity and reliability). METHODS: A Chinese language version of the ECOHIS was derived through a forward-backward translation and tested for face and content validity among a focus group. A convenient s…	G. H. M. Lee, C.; Yiu, C. K.; King, N. M.		5
65	2008	The Italian linguistic validation of the ureteral stent symptoms questionnaire	PURPOSE: We validated the Italian version of the Ureteral Stent Symptoms Questionnaire in male and female patients with an indwelling ureteral stent. MATERIALS AND METHODS: A double-back translation of the original Ureteral Stent Symptoms Questionnaire was performed by 3 urologists and 4 professional translators. A total of 78 patients (cases) with and 35 healthy subjects without (controls) an in…	G. K. Giannarini, F. X., Jr.; Valent, F.; Milesi, C.; Mogorovich, A.; Manassero, F.; Barbone, F.; Joshi, H. B.; Timoney, A. G.; Selli, C.	x
66	2008	Psychometric properties of the Greek version of the NEI-VFQ 25	BACKGROUND: To evaluate the reliability and construct validity of a Greek version of the NEI-VFQ-25 in patients with chronic ophthalmic diseases. METHODS: We developed the Greek version of the instrument using forward and backward translation. One hundred-eighty-six patients responded to the questionnaire. To examine reliability, Cronbach's alpha for each subscale was used as an index of internal…	G. K. Labiris, A.; Fanariotis, M.; Tsirouki, T.; Pefkianaki, M.; Chatzoulis, D.; Tsironi, E.		3
67	2005	A pilot study of the translation, cultural adaptation and validation of the EORTC head and neck cancer quality of life questionnaire module (QLQ-H&N35) for use in Japan	Development of the Japanese version of the European Organisation for Research and Treatment of Cancer (EORTC) quality of life questionnaire (QLQ)-head and neck 35 (H&N35) module for use in Japan. Phase 1: The First Intermediary Japanese version was produced according to the EORTC Quality of Life (QOL) Unit translation project guideline. The Second Intermediary version was a result of the backward…	G. S. Toth, T.; Mikami, Y.; Hirose, H.; Tsukuda, M.		5
68	2009	Validation of Gastrointestinal Quality of Life Index in Swedish for assessing the impact of gallstones on health-related quality of life	OBJECTIVE: The aim of the present study was to validate a Swedish translation of the Gastrointestinal Quality of Life Index (GIQLI) questionnaire in patients with gallstone disease. METHODS: Sensitivity to change, internal consistency, and test-retest stability were tested in 187 consecutive patients who underwent planned cholecystectomy. Construct validity was assessed by comparing the GIQLI sco…	G. V. Sandblom, P.; Karlson, B. M.; Wollert, S.; Ljungdahl, M.; Darkahi, B.; Liljeholm, H.; Rasmussen, I. C.		2
69	2006	The Arabic ICIQ-UI SF: an alternative language version of the English ICIQ-UI SF	AIMS: Urinary incontinence (UI) is a common and distressing condition. A variety of questionnaires are currently available to assess UI and its impact on patients' lives. However, most have not been adapted for international use. Following a systematic review of the literature and existing questionnaires the International Consultation on Incontinence short form questionnaire (ICIQ-UI SF) was deve…	H. A. Hashim, K.; Mourad, M. S.; Chamssuddin, A.; Ghoniem, G.; Abrams, P.		5
70	2011	Swedish translation and validation of the Pediatric Allergic Disease Quality of Life Questionnaire (PADQLQ)	AIM: The aim of the study was to translate and validate the PADQLQ (Pediatric Allergic Disease Quality of Life Questionnaire), a disease-specific quality of life questionnaire for the assessment of quality of life in children with pollen allergy. METHODS: The PADQLQ was translated into Swedish according to guidelines. Children aged 7-18 with grass pollen allergy were included. Quality of life was…	H. C. Kiotseridis, C. M.; Bjermer, L.; Aurivillius, M.; Jacobsson, H.; Tunsater, A.	x
71	2011	Predicting EQ-5D utility scores from the Seattle Angina Questionnaire in coronary artery disease: a mapping algorithm using a Bayesian framework	BACKGROUND: The Seattle Angina Questionnaire (SAQ), a descriptive quality of life instrument, is often used in coronary artery disease studies. In its current form, however, it cannot be used in economic evaluations. The investigators sought to create a mapping algorithm that would allow translation of SAQ scores into EQ-5D utility scores. METHODS: Data from the Alberta Provincial Project for Out…	H. C. T. Wijeysundera, G.; Norris, C. M.; Ghali, W. A.; Ko, D. T.; Krahn, M. D.		2
72	2005	Korean translation and validation of the functional assessment of cancer therapy-breast (FACT-B) scale version 4	We undertook to translate and cross-culturally adapt the Functional Assessment of Cancer Therapy-Breast (FACT-B) scale into Korean and to evaluate its reliability and validity. The translation procedure followed the standard Functional Assessment of Chronic Illness Therapy translation methodology. A total of 201 breast cancer patients (mean age, 43.87 years) were studied for psychometric properti…	H. J. A. Yoo, S. H.; Eremenco, S.; Kim, H.; Kim, W. K.; Kim, S. B.; Han, O. S.		5
73	2001	Cross-cultural validation of an international questionnaire, the General Measure of the Functional Assessment of Cancer Therapy scale (FACT-G), for Japanese	The General Measure of the Functional Assessment of Cancer Therapy scale (FACT-G) was developed in an English-speaking culture (USA). To determine if FACT-G could be used in Japan, a cross-cultural validation was performed. The Japanese version was created through an iterative forward-backward translation sequence used throughout the FACT multi-lingual translation project. In evaluating psychomet…	H. K. Fumimoto, K.; Chang, C. H.; Eremenco, S.; Fujiki, Y.; Uemura, S.; Ohashi, Y.; Kudoh, S.		5
74	2000	Translation and validation of the standard Chinese version of the EORTC QLQ-C30	The majority of quality of life (QOL) questionnaires have been developed and used in English-speaking or Western European countries. The aims of this study were to provide the Standard Chinese version of the European Organization for Research and Treatment of Cancer Quality of Life Core Questionnaire (EO-RTC QLQ-C30 version 2.0), and evaluate its psychometric properties. The translation process i…	H. K. Zhao, K.		5
75	2006	Korean translation and validation of the functional assessment of cancer therapy-lung (FACT-L) version 4	In this study, we have translated and cross-culturally adapted the Functional Assessment of Cancer Therapy-Lung (FACT-L) version 4 into Korean, and we have evaluated its reliability and validity. The FACT-L version 4 was translated into Korean following the standard Functional Assessment of Chronic Illness Therapy (FACIT) translation methodology. The psychometric properties of the FACT-L were eva…	H. S. Yoo, C.; Kim, S.; Eremenco, S.; Kim, H.; Kim, S.		5
76	2011	Psychometric validation of the Croatian version of the Quality of Life in Epilepsy Inventory (QOLIE-31)	The primary goals of this study were to adapt the Quality of Life in Epilepsy Inventory-31 items (QOLIE-31) questionnaire to the Croatian language and to assess the translated questionnaire's psychometric properties. Translation/retranslation of the English version of the QOLIE-31 was done, and all steps for cross-cultural adaptation process were performed properly by an expert committee. Later, …	I. D. Lusic, G.; Titlic, M.; Bilic, I.; Sodic, L.; Lusic, L.; Filipovic-Grcic, P.		5
77	2003	Quality of life in rural and urban populations in Lebanon using SF-36 health survey	BACKGROUND: Measuring health status in a population is important for the evaluation of interventions and the prediction of health and social care needs. Quality of life (QoL) studies are an essential complement to medical evaluation but most of the tools available in this area are in English. In order to evaluated QoL in rural and urban areas in Lebanon, the short form 36 health survey (SF-36) wa…	I. D. Sabbah, N.; Sabbah, S.; Retel-Rude, N.; Mercier, M.		5
78	2006	Translation and validation of the Chinese version of the Charing Cross Venous Ulcer Questionnaire		I. K. L. Wong, D. T.; Thompson, D. R.		5
79	2007	The Amblyopia and Strabismus Questionnaire: English translation, validation, and subscales	PURPOSE: To establish the English-language version of the Amblyopia and Strabismus Questionnaire (ASQE). DESIGN: Prospective cohort study. METHODS: A structured translation process was followed to generate the ASQE, a 26-item instrument (originally in Dutch) containing five subscales for fear of losing the better eye, distance estimation, visual disorientation, double vision, and social contact a…	J. B. Felius, G. R.; Stager, D. R., Sr.; Van De Graaf, E. S.; Simonsz, H. J.		2
80	2008	Cross-cultural adaptation and validation of the 'Multiple Sclerosis Quality of Life Instrument' in Hungarian	Health-related quality of life measurements are gaining more importance in the study and clinical practice of multiple sclerosis. The aim of our study was the adaptation of the Multiple Sclerosis Quality of Life Instrument (MSQOL-54) in Hungarian. The study was carried out at the Department of Neurology, University of Szeged and two other multiple sclerosis centers. The Hungarian translation of t…	J. B. Fuvesi, K.; Benedek, K.; Matyas, K.; Meszaros, E.; Rajda, C.; Losonczi, E.; Fricska-Nagy, Z.; Vecsei, L.	x
81	2012	Linguistic validation of a disease-specific quality of life measure for children and teenagers with cardiac disease	INTRODUCTION: To anglicise an American--that is, English language--disease-specific health-related quality of life measure, using the Paediatric Cardiac Quality of Life Inventory, for children in the age group of 8-12 years and adolescents in the age group of 13-18 years with cardiac disease, and to assess conceptual equivalence of the American and British versions. METHODS: A process of forward …	J. F. Wray, R.; Brown, K.; Blyth, J.; Marino, B. S.	x
82	2006	Brazilian-Portuguese validation of the University of Washington Quality of Life Questionnaire for patients with head and neck cancer	BACKGROUND: The University of Washington Quality of Life (UW-QOL) questionnaire is an English-language survey instrument used worldwide to assess the quality of life of patients with head and neck cancer. To be used in other cultures, such instruments require careful translation and psychometric validation in other languages. METHODS: The translation and cultural adaptation of the questionnaire w…	J. G. C. Vartanian, A. L.; Yueh, B.; Furia, C. L.; Toyota, J.; McDowell, J. A.; Weymuller, E. A., Jr.; Kowalski, L. P.		5
83	2006	Cross-cultural validation of Irritable Bowel Syndrome Quality of Life in Korea	Patients' responses to quality-of-life questionnaires are dependent on the cultural milieu. The aims of this study were to translate the Irritable Bowel Syndrome Quality of Life questionnaire, which was developed in the West, into Korean and to validate the translated questionnaire in patients with irritable bowel syndrome. Translation of the original questionnaire was performed according to acce…	J. M. C. Park, M. G.; Oh, J. H.; Cho, Y. K.; Lee, I. S.; Kim, S. W.; Choi, K. Y.; Chung, I. S.		5
84	2001	Translation and validation of the gastrointestinal Quality of Life Index (GIQLI)	OBJECTIVE: To translate into Spanish and validate the GIQLI, a health related quality of life questionnaire for gastrointestinal diseases. PATIENTS AND METHODS: All patients with a diagnosis of cholelithiasis, on waiting list to undergo a cholecystectomy, from three public hospitals, were included in this study. All patients were requested to fulfill the GIQLI and the SF-36 before and three month…	J. M. C. Quintana, J.; Lopez de Tejada, I.; Varona, M.; Oribe, V.; Barrios, B.; Perdigo, L.; Bilbao, A.		2
85	2004	Quality of Life in Depression Scale (QLDS): adaptation and evaluation of the psychometric properties of the Norwegian version	Despite the prevalence of depression, few studies on the quality of life of depressed patients have been conducted. The Quality of Life in Depression Scale (QLDS) is the first depression-specific measure. Since its publication in 1992, the measure has been adapted and re-validated for use in several countries. This paper describes the adaptation and psychometric evaluation of the Norwegian versio…	J. O. M. Berle, S. P.	x
86	2011	A Spanish version of the Athens Insomnia Scale	OBJECTIVES: To develop and validate a Spanish version of the Athens Insomnia Scale (AIS). METHODS: The AIS is designed to assess sleep difficulty and comprises eight items: the first five refer to the sleep disturbance and the last three to the daytime consequences. Either the full eight-item scale (AIS-8) or the brief form (AIS-5) can be administered. The adaptation used a back-translation desig…	J. R. Gomez-Benito, C.; Guilera, G.		3
87	2005	Validation of the Portuguese version of the Asthma Quality of Life Questionnaire [AQLQ-M] by Marks	Quality of Life is one of the leading evaluations in the diagnosis, therapy and investigation of patients with asthma. The aim of this study was to evaluate the psychometric properties of the Portuguese version of the Asthma Quality of Life Questionnaire (AQLQ-M) designed by Marks in Australia. This questionnaire consists of 20 items describing the impact of asthma on patient's lifestyle and cove…	J. S. Ferreira, P.; Figueiredo, M. M.; Andrade, C.; Joao, F.; Marques, J. A.	x
88	2006	Polish cultural adaptation of the Roland-Morris Questionnaire for evaluation of quality of life in patients with low back pain	STUDY DESIGN: Cultural adaptation and cross-sectional psychometric testing. OBJECTIVES: The aim of this study was to validate the Polish translation of the Roland-Morris Questionnaire (RMQ), which evaluates the functional level of activity of patients with discogenic low back pain with radicular radiation, caused by intervertebral herniation, according to category A1 in the Kirkaldy-Willis classi…	J. S. Opara, S.; Kucharz, E.	x
89	2006	A cross sectional quality of life study of 116 recurrence free head and neck cancer patients. The first use of EORTC H&N35 in Danish	The quality of life questionnaire EORTC C30 with the head and neck specific module H&N35 has been validated in many languages and cultural settings, but the H&N35 module has not been formally translated to and validated in Danish. This validation was the purpose of the current study. In a cross sectional study 116 of 120 (97%) recurrence free head and neck cancer patients returned a valid questio…	K. J. Jensen, A. B.; Grau, C.		2
90	2002	Translation and validation of the standard Chinese version of PDQ-39: a quality-of-life measure for patients with Parkinson's disease	PDQ-39 has been widely used in the research and clinical management of Parkinson's disease. It has been translated into and validated in various non-English languages. We report here on the validity and reliability results for the translated standard Chinese PDQ-39 questionnaire. Fifty-four patients were recruited from a movement disorder clinic and two regional patient groups, and data were coll…	K. L. C. Tsang, I.; Ho, S. L.; Lou, V. W.; Lee, T. M.; Chu, L. W.		2
91	2004	Translation and validation of a quality of life questionnaire for chronic lower limb venous insufficiency into greek	AIM: In order to provide a practical instrument for quality of life measures, for researchers and primary care physicians in Greece, we decided to translate and validate the published postal questionnaire CIVIQ (Chronic Venous Insufficiency Questionnaire) into the Greek language. METHODS: The study took place in 2 vascular surgical clinics. Fifty patients with known chronic venous insufficiency (…	K. L. Erevnidou, R.; Katsamouris, A.; Lionis, C.		3
92	2007	Reliability and concurrent validity of the adapted Chinese version of Scoliosis Research Society-22 (SRS-22) questionnaire	STUDY DESIGN: Validation study to define validity and reliability of an adapted and translated questionnaire. OBJECTIVE: Assessment of the concurrent validity and reliability of a Chinese version of SRS-22 outcome instrument. SUMMARY OF BACKGROUND DATA: No valid health-related quality of life (HRQL) outcome instrument exists for patients with spinal deformity in Chinese. The modified SRS-22 quest…	K. M. S. Cheung, A.; Alanay, A.; Genc, Y.; Lau, S.; Luk, K. D.		5
93	2006	Validation of the St. George's Respiratory Questionnaire in patients with COPD or asthma in Morocco	SETTING: Chronic obstructive pulmonary disease (COPD) and asthma are a public health problem in Morocco. Their evaluation should be supplemented by quality of life measurement, but there is no specific instrument available in local Moroccan Arabic. OBJECTIVE: To validate a Moroccan Arabic version of the St George's Respiratory Questionnaire (SGRQ) in patients with COPD or asthma in Morocco. DESIG…	K. N. El Rhazi, C.; Benjelloun, M. C.; Bourkadi, J.; Afif, H.; Serhier, Z.; Tachfouti, N.; Berraho, M.; Barberger-Gateau, P.		5
94	2003	Psychometric validation of the German translation of the Gastrointestinal Symptom Rating Scale (GSRS) and Quality of Life in Reflux and Dyspepsia (QOLRAD) questionnaire in patients with reflux disease	BACKGROUND: Symptoms of heartburn has an impact on health-related quality of life (HRQL). When a questionnaire is translated into a new language, a linguistic validation is necessary but not sufficient unless the psychometric characteristics have been verified. The aim is to document the psychometric characteristics of the German translation of the Gastrointestinal Symptom Rating Scale (GSRS) and…	K. R. M. Kulich, P.; Madisch, A.; Labenz, J.; Bayerdorffer, E.; Miehlke, S.; Carlsson, J.; Wiklund, I. K.	x	4
95	2001	The Georgian version of the Childhood Health Assessment Questionnaire (CHAQ) and the Child Health Questionnaire (CHQ)	We report herein the results of the cross-cultural adaptation and validation into the Georgian language of the parent's version of two health related quality of life instruments. The Childhood Health Assessment Questionnaire (CHAQ) is a disease specific health instrument that measures functional ability in daily living activities in children with juvenile idiopathic arthritis (JIA). The Child Hea…	K. R. Pagava, N.; Shalamberidze, L.; Mshvidobadze, N.; Paediatric Rheumatology International Trials, Organisation		5
96	2006	Validation of the Hungarian translation of Hospital Anxiety and Depression Scale	OBJECTIVES: The Hospital Anxiety and Depression Scale (HADS) is a widely used screening instrument. The purpose of this study was to evaluate reliability and validity of the Hungarian translation. METHODS: The English version of the HADS was translated using the 'forward-backward' procedure. The questionnaire was used in a large scale study of 715 Hungarian cancer patients along with other screen…	K. S. Muszbek, A.; Balogh, E. M.; Molnar, M.; Rohanszky, M.; Ruzsa, A.; Varga, K.; Szollosi, M.; Vadasz, P.		3
97	2007	Validation of the University of Washington quality of life questionnaires for head and neck cancer patients in India	Quality of life (QOL) is a multidimensional construct capturing the subjective wellbeing of patients in physical, emotional, functional and social domains. Available work on post treatment QOL have only been made in western literature and less in Indian literature. AIMS: To translate the UW-QOL into both Hindi and Marathi and psychometrically validate the translation in HandN cancer patients in I…	K. Y. D'Cruz A, B.; Das, A. K.; McDowell, J. A.; Chaukar, D. A.; Ernest, A. W.		5
98	2009	Validation of the Mexican Spanish version of the EORTC C30 and STO22 questionnaires for the evaluation of health-related quality of life in patients with gastric cancer	Health-related quality of life (HRQL) is a fundamental outcome in surgical oncology and culturally valid tools are essential for this purpose. Our aim was to validate the Mexican-Spanish versions of the European Organization for Research and Treatment of Cancer (EORTC) Quality-of-Life Questionnaire QLQ-C30 and the QLQ-STO22 disease-specific questionnaire module in Mexican patients with gastric ca…	L. F. A.-P. Onate-Ocana, A.; Vilar-Compte, D.; Garcia-Hubard, G.; Rojas-Castillo, E.; Alvarado-Aguilar, S.; Carrillo, J. F.; Blazeby, J. M.; Aiello-Crocifoglio, V.		5
99	2010	Psychometric validation of the Dutch translation of the quality of life in reflux and dyspepsia (QOLRAD) questionnaire in patients with gastroesophageal reflux disease	BACKGROUND: The Quality of Life in Reflux and Dyspepsia (QOLRAD) questionnaire is one of the best-characterized disease-specific instruments that captures health-related problems and symptom-patterns in patients with gastroesophageal reflux disease (GERD). This paper reports the psychometric validation of a Dutch translation of the QOLRAD questionnaire in gastroenterology outpatients with GERD. M…	L. G. K.-K. Engels, E. C.; Carlsson, J.; Halling, K.		2
100	2010	Validation of the Norwegian version ofHannover Functional Ability Questionnaire	STUDY DESIGN: Cross-sectional and longitudinal designs within a prospective cohort study. OBJECTIVE: Translation of Hannover Functional Ability Questionnaire (FFbH-R) into Norwegian and examination of its factor structure, internal consistency, reproducibility, construct validity, and responsiveness in patients with long-lasting back pain. SUMMARY OF BACKGROUND DATA: Several condition-specific in…	L. H. L. Magnussen, H.; Anderson, B.; Breivik, K.; Strand, L. I.		3
101	2005	Psychometric properties of the Spanish version of two mental health outcome measures: World Health Organization Disability Assessment Schedule II and Lehman's Quality Of Life Interview	This study presents data on the cultural adaptation to Latino populations of two outcome measures that respond to the need for developing comprehensive instruments for outcome assessments in minority populations. We examined the psychometric properties of outcome measures designed to assess impairment in functioning, and quality of life. Impairment in functioning was measured with the Disability …	L. M. C. Chavez, G.; Negron, G.; Shrout, P. E.; Matias-Carrelo, L. E.; Aguilar-Gaxiola, S.; Hoppe, S.		2
102	2003	Validation of a Sinhalese translation of the Oral Health Impact Profile-14 for use with older adults	OBJECTIVE: To test the psychometric properties of a Sinhalese translation of the OHIP-14 scale for use among older adults in Sri Lanka. DESIGN: A cross-sectional survey. The English version of the OHIP-14 was translated in to Sinhalese, pre-tested and subsequently administered to the subjects by a trained interviewer. SETTING: Moratuwa--a densely populated urban area in the Western province of Sr…	L. P. Ekanayake, I.		5
103	2007	'Translation is not enough': using the Global Person Generated Index (GPGI) to assess individual quality of life in Bangladesh, Thailand, and Ethiopia	Currently few subjective measures of Quality of Life (QoL) are available for use in developing countries, which limits their theoretical, methodological, and practical contribution (for example, exploring the relationship between economic development and QoL, and ensuring effective and equitable service provision). One reason for this is the difficulty of ensuring that translated measures preserv…	L. R. Camfield, D.		5
104	2003	Chinese SF-36 Health Survey: translation, cultural adaptation, validation, and normalisation	STUDY OBJECTIVE: To develop a self administered Chinese (mainland) version of the Short-Form Health Survey (SF-36) for use in health related quality of life measurements in China. DESIGN: A three stage protocol was followed including translation, tests of scaling construction and scoring assumptions, validation, and normalisation. SETTING: 1000 households in 18 communities of Hangzhou. PARTICIPAN…	L. W. Li, H. M.; Shen, Y.		5
105	2010	The revised piper fatigue scale (PFS-R) for Italian cancer patients: a validation study	BACKGROUND AND AIM: Fatigue is one of the most frequently reported symptoms by cancer patients. In recent years, much effort has been directed to designing fatigue measures which are psychometrically appropriate as well as easily administered. Among these, the Revised Piper Fatigue Scale (PFS-R) is widely used in assessing fatigue in cancer patients and other populations. Despite its large utiliz…	M. A. M. Annunziata, B.; Mella, S.; Narciso, D.; Giacalone, A.; Fratino, L.; Tirelli, U.		3
106	2012	Quality of life in European patients with Addison's disease: validity of the disease-specific questionnaire AddiQoL	CONTEXT: Patients with Addison's disease (AD) self-report impairment in specific dimensions on well-being questionnaires. An AD-specific quality-of-life questionnaire (AddiQoL) was developed to aid evaluation of patients. OBJECTIVE: We aimed to translate and determine construct validity, reliability, and concurrent validity of the AddiQoL questionnaire. METHODS: After translation, the final versi…	M. B. Oksnes, S.; Hulting, A. L.; Kampe, O.; Hackemann, A.; Meyer, G.; Badenhoop, K.; Betterle, C.; Parolo, A.; Giordano, R.; Falorni, A.; Papierska, L.; Jeske, W.; Kasperlik-Zaluska, A. A.; Chatterjee, V. K.; Husebye, E. S.; Lovas, K.	x
107	2002	Translation and validation of the Chinese version of GOHAI	OBJECTIVE: To translate and validate the Chinese version of General Oral Health Assessment Index (GOHAI) for elderly in Hong Kong and to investigate factors that possibly may influence the GOHAI scores. METHODS: The English version of GOHAI was translated into Chinese. Persons aged 60-80 years were interviewed by two trained interviewers and clinically examined by a dentist. Information on subjec…	M. C. L. Wong, J. K.; Lo, E. C.		5
108	2012	Validation of Persian version of the Prolapse Quality-of-Life questionnaire (P-QOL)	INTRODUCTION AND HYPOTHESIS: The aim of this study was to evaluate the validity and reliability of a Persian translation of the Prolapse Quality-of-Life (P-QOL) questionnaire in women with pelvic organ prolapse (POP). METHODS: One hundred and twenty-four women with POP symptoms and 125 asymptomatic women were studied. The asymptomatic group was used for discriminant validity. RESULTS: Seventy-two…	M. D. Nojomi, G. A.; Khullar, V.; Morovatdar, N.; Haghighi, L.; Alirezaei, M.; Swift, S.		5
109	2012	Validation of the disease burden morbidity assessment by self-report in a French-speaking population	BACKGROUND: The Disease Burden Morbidity Assessment (DBMA) is a self-report questionnaire used to estimate the disease burden experienced by patients. The aim of this study was to test and to measure the properties of the French translation of the DBMA (DBMA-Fv). METHODS: The original version of the DBMA was translated into French (Canadian) and first assessed during cognitive interviews. In the …	M. E. F. Poitras, M.; Hudon, C.; Haggerty, J.; Almirall, J.		5
110	2011	Adaptation and validation of the Osteoarthritis Knee and Hip Quality of Life (OAKHQOL) questionnaire for use in patients with osteoarthritis in Spain	This study aims to adapt and validate the Spanish version of the Osteoarthritis Knee and Hip Quality of Life (OAKHQOL) questionnaire. The OAKHQOL was adapted into Spanish using a forward-backward translation methodology. The Spanish version was then validated in a prospective, mixed-design study of 759 patients with hip or knee osteoarthritis (OA). Patients completed the OAKHQOL, Short Form 36 (S…	M. E. Gonzalez Saenz de Tejada, A.; Herdman, M.; Herrera, C.; Garcia, L.; Sarasqueta, C.	x
111	2005	Cross-cultural adaptation and validation of the Korean version of the EQ-5D in patients with rheumatic diseases	OBJECTIVES: This study aimed to determine the cross-cultural adaptation and validation of the Korean version of the EQ-5D in rheumatic conditions. METHODS: Translation, back-translation and cognitive debriefing were performed according to the EuroQol group's guidelines. For validity, 508 patients were recruited and administered the EQ-5D, Short-Form 36 and condition-specific measures. Construct v…	M. H. C. Kim, Y. S.; Uhm, W. S.; Kim, S.; Bae, S. C.		5
112	2009	Reliability and validity of adapted French Canadian version of Scoliosis Research Society Outcomes Questionnaire (SRS-22) in Quebec	STUDY DESIGN: Prospective validation study of a cross-cultural adaptation of the Scoliosis Research Society (SRS) Outcomes Questionnaire. OBJECTIVE: To provide a French Canadian version of the SRS Outcomes Questionnaire and to empirically test its response in healthy adolescents and adolescent idiopathic scoliosis (AIS) patients in Quebec. SUMMARY OF BACKGROUND DATA: The SRS Outcomes Questionnair…	M. J. Beausejour, J.; Goulet, L.; Roy-Beaudry, M.; Parent, S.; Grimard, G.; Forcier, M.; Lauriault, S.; Labelle, H.		5
113	2007	Psychometric validation of the Japanese translation of the Quality of Life in Reflux and Dyspepsia questionnaire in patients with heartburn	BACKGROUND: The purpose of this study was to document the psychometric characteristics of the Japanese translation of the Quality of Life in Reflux and Dyspepsia (QOLRAD-J) questionnaire in patients with heartburn. METHODS: Patients with heartburn or acid regurgitation and healthy subjects completed the QOLRAD-J and the Japanese version of the Short-Form 36-Item (SF-36) Health Survey. RESULTS: Ov…	M. K. Hongo, Y.; Shimozuma, K.; Kumagai, Y.; Sawada, M.; Nii, M.		2
114	2008	The Polish version of the Quality of Life Assessment of Growth Hormone Deficiency in Adults (QoL-AGHDA) - four-stage translation and validation	INTRODUCTION: The Quality of Life Assessment of Growth Hormone Deficiency in Adults (QoL-AGHDA) was developed simultaneously in five languages (English, Swedish, German, Italian and Spanish) to measure quality of life (QoL) in adult patients with Growth Hormone (GH) deficiency. The aim of the project was to produce a validated Polish version of the QoL-AGHDA that was conceptually equivalent to th…	M. L. Karbownik-Lewinska, A.; McKenna, S.; Kokoszko, A.; Mucha, S.; Komorowski, J.; Krzyzanowska-Swiniarska, B.; Gryczynska, M.; Sowinski, J.; Junik, R.; Meads, D.; Koltowska-Haggstrom, M.	x
115	2005	Cross-cultural adaptation of the quality of life assessment scale on Alzheimer disease	OBJECTIVE: To present the internal validation of the quality of life (QOL) evaluation scale for patients with Alzheimer's disease (AD) and their caregivers/family members, proposed by Logsdon et al. METHOD: The scale was adapted through translation, back translation and equivalence evaluation. The Portuguese version was administered to a sample of 40 patients with mild to moderate AD according to…	M. M. D. R. Novelli, H. H.; Nitrini, R.; Caramelli, P.	x
116	2011	French validation of the NOSE and RhinoQOL questionnaires in the management of nasal obstruction	OBJECTIVE: Until now, there has been no validated and specific questionnaire in French allowing the assessment of nasal obstruction and its consequences on quality of life. The aim of this study was to validate the French translation and sociocultural adaptation of the Nasal Obstruction Symptom Evaluation (NOSE) and Rhinosinusitis Quality of Life Survey (RhinoQOL) self-questionnaires. STUDY DESIG…	M. M. Marro, M.; Stoll, D.; de Gabory, L.	x
117	2010	Validation of a Mexican Spanish version of the Children's Dermatology Life Quality Index	The Children's Dermatology Quality Index was developed as a tool to evaluate the quality-of-life in children with skin diseases. While a useful, self-administered scale, it has not been validated in Spanish for Mexican children. The aim of this study was to validate a Mexican version. Direct English-Spanish translation of the Children's Dermatology Quality Index was performed by two translators, …	M. M. Ramirez-Anaya, M. E.; Velazquez-Gonzalez, E.		5
118	2009	Validation of the Spanish Work Productivity and Activity impairment questionnaire: Crohn's disease version	BACKGROUND: The Work Productivity and Activity Impairment questionnaire has only been partially validated in Crohn's disease. OBJECTIVE: To test the Work Productivity and Activity Impairment questionnaire for use in Crohn's disease patients. METHODS: A validated Spanish translation of the test was assessed. 'Discriminant validity' was evaluated by comparing Work Productivity and Activity Impairme…	M. M. Vergara, A.; Casellas, F.; Maudsley, M.; Gallardo, O.; Ricart, E.; Calvet, X.		2
119	2004	Validation and cross-cultural adjustment of PDQL-questionnaire, Spanish version (Ecuador) (PDQL-EV)	OBJECTIVE: To validate the Ecuadorian Spanish-language version of the Parkinson's Disease Quality of Life Questionnaire (PDQL-EV). METHOD: Cross-sectional study of patients with Parkinson's Disease attending a Movement Disorders Clinic. MEASURES APPLIED: Hoehn and Yahr (HY), Unified Parkinson's Disease Rating Scale (UPDRS-3.0), Schwab and England Scale (SES), Pfeiffer Questionnaire (SPMSQ), Hospi…	M. M.-M. Serrano-Duenas, P.; Vaca-Baquero, V.		5
120	2003	Translation and validation of quality of life scale, the brief version	OBJECTIVES: To translate The World Health Organization quality of life scale, WHO-QOL BREF, in Urdu and validate it. DESIGN: A descriptive study. PLACE AND DURATION OF STUDY: Department of Psychiatry, Postgraduate Medical Institute, Lahore, from July 2002 to October 2002. MATERIALS AND METHODS: The English version of WHO-QOL BREF was translated in Urdu and later back translated. The process was c…	M. N. A. Khan, M. S.; Ayub, M.; Alam, S.; Laghari, N. U.		5
121	2009	Validation of the Dutch version of the Walking Impairment Questionnaire	OBJECTIVES: The Walking Impairment Questionnaire (WIQ) is a frequently used questionnaire to evaluate patients with intermittent claudication (IC). The aim of this study is to validate the Dutch WIQ for the European situation using the metric system. DESIGN: Validation study. MATERIALS: After translation and cultural adaptation of the WIQ, 130 patients with IC completed the Dutch WIQ, the RAND-36…	M. N. Verspaget, S. P.; Kruidenier, L. M.; Welten, R. J.; Prins, M. H.; Teijink, J. A.	x
122	2006	Body weight and self-esteem in patients with schizophrenia evaluated with B-WISE	BACKGROUND: Metabolic abnormalities and weight gain are an important problem in patients with schizophrenia. An instrument to evaluate body image and self-esteem related to weight has recently been developed (B-WISE). The first objective was to evaluate whether the findings of the original validation study could be confirmed in a European sample. The second objective was to explore the associatio…	M. P. De Hert, B.; van Winkel, R.; Kalnicka, D.; Hanssens, L.; Van Eyck, D.; Wyckaert, S.; Peuskens, J.		2
123	2008	Cross-cultural adaptation and validation of the Questionnaire for Pruritus Assessment for use in the French Canadian burn survivor population	BACKGROUND: Severe pruritus after burn continues to be a clinical challenge. To address this challenge, thorough documentation of burn survivors' itch experience is required. A "Questionnaire for Pruritus Assessment" has been developed to capture the sensory and affective experiences associated with itch as well as its functional and quality of life implications, but to evaluate the Quebec burn s…	M. P. Parent-Vachon, L. K.; Rachelska, G.; Lasalle, L.; Nedelec, B.		5
124	2007	Development of a Japanese version of the Oral Impacts on Daily Performance (OIDP) scale: a pilot study	The Oral Impacts on Daily Performance (OIDP) is a well-known oral health-related QOL instrument used internationally. The aim of this study was to develop and test a Japanese version of the OIDP for use in interviews. Following an internationally established method, the OIDP scale was translated using standardized methodology that consisted of forward translation, pilot study and backward transla…	M. S. Naito, Y.; Ito, H. O.; Nakayama, T.		5
125	2002	Quality of life in breast cancer patients: validation of a FACT-B Malayalam version	BACKGROUND: Recent advances in diagnosis and treatment of cancer have led to an increase in cancer survival, and hence, there is a greater emphasis on quality beside quantity of survival. Developing countries too have begun to recognize the need for monitoring quality of life (QOL). However, in most of the developing countries, a validated and reliable tool for the purpose is yet to be realized. …	M. T. Pandey, B. C.; Ramdas, K.; Eremenco, S.; Nair, M. K.		5
126	2004	German adaptation of the Skindex-29 questionnaire on quality of life in dermatology: validation and clinical results	BACKGROUND: Health-related quality of life (HRQOL) has increasingly been recognized as an important aspect of a comprehensive clinical assessment in dermatology. OBJECTIVE: The aim of the present study was to translate and validate one of the most frequently used and established skin disease-specific HRQOL questionnaires originally developed in English for the German language area: the Skindex-29…	M. W. Augustin, K.; Amon, U.; Schroth, M. J.; Kuster, W.; Chren, M.; Kupfer, J.; Gieler, U.	x
127	2002	Validation of the Medical Outcomes Study HIV Health Survey as a measure of quality of life in HIV-infected patients in Singapore	Measurement of quality of life is crucial to assess the full impact of antiretroviral therapy on patient morbidity. No quality of life instruments have been validated in an Asian HIV-infected patient population, but it is important to do so given the increasing involvement of the region in clinical trials. We set out to validate the Medical Outcomes Study HIV Health Survey (MOS-HIV) in HIV infect…	N. I. C. Paton, C. A.; Chan, S. P.; Tan, K. M.; Leo, Y. S.; Aboulhab, J.; Soh, C. H.		2
128	2012	Cross-cultural validation of the CHO-KLAT and HAEMO-QoL-A in Canadian French	Multi-site studies are necessary in the field of haemophilia to ensure adequate sample sizes. Quality of life (QoL) instruments need to be harmonized across languages and cultures to facilitate their inclusion. The purpose of this study was to adapt the Canadian Haemophilia Outcomes - Kids Life Assessment Tool (CHO-KLAT((c))) and HAEMO-QoL-A((c)) to French for Canada. The CHO-KLAT and the HAEMO-Q…	N. L. S.-L. Young, J.; Burke, T.; Hershon, L.; Blanchette, V.		5
129	2010	The Daily Spiritual Experience Scale (DSES): validation of the short form in an elderly French population	The study's purpose was to evaluate the psychometric properties of the short form of the Daily Spiritual Experience Scale (DSES) in an elderly French population. Two studies were conducted to examine the psychometric properties of the DSES. Results of factor analysis (studies 1-2) and confirmatory factor analysis (Study 2) indicated that the DSES can be conceptualized on a single general factor. …	N. R. Bailly, N.		3
130	2011	Cross-cultural adaptation and validation of the Japanese Knee Injury and Osteoarthritis Outcome Score (KOOS)	BACKGROUND: In Japan, only few cross-culturally adapted, internationally used orthopaedic patient self-assessed outcome scores are available. In addition, the high incidence of knee osteoarthritis (OA) suggests the need for validated outcome measures such as the widely used Knee Injury and Osteoarthritis Outcome Score (KOOS) for Japanese populations. The purpose of this study was to provide a cro…	N. T. Nakamura, R.; Sawaguchi, T.; Ishikawa, H.; Saito, T.; Goldhahn, S.		5
131	2006	Comparing translations of the EORTC QLQ-C30 using differential item functioning analyses	The European Organisation for Research and Treatment of Cancer (EORTC) QLQ-C30 is one of the most widely used quality of life instruments for cancer patients. The aim of this study was to assess whether there were linguistic differences in the way an international sample answered the EORTC QLQ-C30 questionnaire. Thirteen translations of the EORTC QLQ-C30, representing 22 countries, were investiga…	N. W. F. Scott, P. M.; Bottomley, A.; Aaronson, N. K.; de Graeff, A.; Groenvold, M.; Koller, M.; Petersen, M. A.; Sprangers, M. A.; Eortc,; the Quality of Life Cross-Cultural Meta-Analysis, Group		1
132	2010	Validation of the Swedish translation of LPR-HRQL	BACKGROUND: The aim of this study was to adapt the Laryngopharyngeal Reflux Health- Related Quality of Life questionnaire (LPR-HRQL) to Swedish and evaluate its psychometric properties in patients with suspected laryngopharyngeal reflux (LPR). MATERIAL/METHODS: The psychometric validation included 228 patients with suspected LPR who had previously undergone a 2-level 24-hour pH examination and wh…	O. R. Andersson, A.; Ruth, M.; Ylitalo Moller, R.; Finizia, C.	x
133	2008	Upper limb lymphedema 27 (ULL27): Dutch translation and validation of an illness-specific health-related quality of life questionnaire for patients with upper limb lymphedema	The health-related quality of life questionnaire for lymphedema of the upper limb (ULL27) was translated into Dutch according to international guidelines and validated. Eighty-four patients with lymphedema that occurred after axillary surgery for breast cancer and subsequent radiotherapy, chemotherapy, or hormonal therapy, completed the translated version of the ULL27 and the RAND36. Severity of …	P. B. v. G. Viehoff, F. R.; Wittink, H.	x
134	2011	Validity and reliability of the MSKCC Bowel Function instrument in a sample of Italian rectal cancer patients	AIMS: The purpose of this study was to translate the Memorial Sloan Kettering Cancer Centre (MSKCC) Bowel Function Instrument into Italian and to test its psychometric validity and reliability in a sample of Italian rectal cancer patients. METHODS: The MSKCC questionnaire was translated into Italian using a standard procedure of double-back translation. Construct validity was tested using a facto…	P. D. B. Zotti, P.; Serpentini, S.; Trevisanut, P.; Barba, M. C.; Valentini, V.; De Paoli, A.; Pucciarelli, S.	x
135	2007	Validation of the Chinese version of the Schizophrenia Quality of Life Scale Revision 4 (SQLS-R4) in Taiwanese patients with schizophrenia	We tested the reliability, sensitivity, and validity of a Chinese translation of the Schizophrenia Quality of Life Scale Revision 4 (SQLS-R4). One hundred Taiwanese individuals with schizophrenia were recruited. The internal consistency reliability was satisfactory for both the psychosocial and vitality domains (Cronbach's alpha = 0.92, 0.84). The test-retest reliability was also high (psychosoci…	P. J. C.-S. Kuo, M. J.; Lu, R. B.; Chung, M. S.; Kuo, C. C.; Huang, W. C.; Ma, H. I.		5
136	2006	The Rheumatoid Arthritis Quality of Life (RAQoL) for Sweden: adaptation and validation	OBJECTIVE: To produce and evaluate the official Swedish language version of the Rheumatoid Arthritis Quality of Life instrument (RAQoL). METHODS: The UK RAQoL was translated into Swedish by a bilingual translation panel. A separate lay panel was conducted to consider the appropriateness and comprehensibility of the items in Swedish. Interviews were conducted with 15 Swedish RA patients to assess …	P. J. M. Hedin, S. P.; Meads, D. M.	x
137	2008	Cross-cultural adaptation and validation of the French version of the Knee injury and Osteoarthritis Outcome Score (KOOS) in knee osteoarthritis patients	OBJECTIVE: To adapt the Knee injury and Osteoarthritis Outcome Score (KOOS) into French and to evaluate the psychometric properties of this new version. METHODS: The French version of the KOOS was developed according to cross-cultural guidelines by using the "translation-back translation" method to ensure content validity. KOOS data were then obtained in patients with symptomatic knee osteoarthri…	P. P. Ornetti, S.; Gossec, L.; Tavernier, C.; Argenson, J. N.; Roos, E. M.; Guillemin, F.; Maillefert, J. F.	x
138	2010	Adaptation and validation of the Kidney Disease Quality of Life-Short Form questionnaire in the Greek language	AIM: The aim of this study was to examine the validity, reproducibility and internal consistency of a Greek translation of the Kidney Disease Quality of Life-Short Form (KDQOL-SF) questionnaire. METHODS: The KDQOL-SF questionnaire was translated from English to Greek and was administered in 240 randomly selected patients undergoing hemodialysis in six Renal Units in Greece. The instrument's valid…	P. S. Malindretos, P.; Spaia, S.; Sioulis, A.; Zeggos, N.; Raptis, V.; Kitos, V.; Koronis, C.; Kabouris, C.; Zili, S.; Grekas, D.	x
139	2011	Validation of the Swedish short forms of the Pelvic Floor Impact Questionnaire (PFIQ-7), Pelvic Floor Distress Inventory (PFDI-20) and Pelvic Organ Prolapse/Urinary Incontinence Sexual Questionnaire (PISQ-12)	OBJECTIVE: To psychometrically evaluate the Swedish translations of the short forms of the Pelvic Floor Impact Questionnaire (PFIQ-7), Pelvic Floor Distress Inventory (PFDI-20) and Pelvic Organ Prolapse/Urinary Incontinence Sexual Questionnaire (PISQ-12). DESIGN AND SETTING: Cross-sectional design, University hospital. SAMPLE: Forty-four patients awaiting prolapse surgery. METHODS: The dual-panel…	P. S. Teleman, K.; Iorizzo, L.; Jakobsson, U.	x
140	2011	The Spanish version of the dementia quality of life questionnaire: a validation study	BACKGROUND: The aim of the study was to adapt and validate culturally the dementia-specific health-related quality of life instrument (HRQoL) into Spanish for patients with mild to moderate dementia. METHODS: Two forward translations, a reconciled version, and then a back translation were completed and subjected to expert review. A total of 112 patients with dementia, diagnosed according to DSM-I…	R. G.-B. Lucas-Carrasco, J.; Rejas, J.; Brod, M.	x
141	2011	Validation of the Italian translation of the Inflammatory Bowel Disease Questionnaire	BACKGROUND: Health-related quality of life is an important measure of treatment outcome; its evaluation requires the use of internationally validated ad hoc questionnaires. The McMaster Inflammatory Bowel Disease Questionnaire (IBDQ) is the most used specific instrument. AIM: To assess the validity and reliability of the Italian translation of the IBDQ. METHODS: The IBDQ underwent forward and bac…	R. K. Ciccocioppo, C.; Russo, M. L.; Valli, M.; Boccaccio, V.; Imbesi, V.; Ardizzone, S.; Porro, G. B.; Corazza, G. R.	x
142	2009	The Chronic Pain Acceptance Questionnaire (CPAQ)-further validation including a confirmatory factor analysis and a comparison with the Tampa Scale of Kinesiophobia	Acceptance of pain and distress has lately appeared as an important factor in determining peoples' ability to restore functioning in the presence of chronic pain. Although treatments based on cognitive behaviour therapy are beginning to incorporate acceptance strategies, there is still a lack of reliable and valid instruments to assess relevant processes in such interventions. The Chronic Pain Ac…	R. K. O. Wicksell, G. L.; Melin, L.		2
143	2004	Psychometric validation of the Hungarian translation of the gastrointestinal symptom rating scale (GSRS) and quality of life in reflux and dyspepsia (QOLRAD) questionnaire in patients with reflux disease	BACKGROUND: Symptoms of heartburn and their impact on health-related quality of life (HRQL) are often evaluated in clinical trials. When a questionnaire is translated into a new language, a linguistic validation is necessary but not sufficient unless the psychometric characteristics have been verified. The aim of the paper is to document the psychometric characteristics of the Hungarian translati…	R. K. U. Kulich, L.; Toth, G. T.; Barany, L.; Carlsson, J.; Wiklund, I.		4
144	2006	Translation and validation of the EORTC QLQ-C30 for use among Turkish and Moroccan ethnic minority cancer patients in the Netherlands	The purpose of this study was to validate the core EORTC quality of life questionnaire, the QLQ-C30 (version 3.0), for use among Turkish and Moroccan cancer patients in the Netherlands. The questionnaire was translated into two oral Moroccan languages , and the existing Turkish version was culturally adapted for use in the Netherlands. Ninety Turkish and 79 Moroccan patients completed the questio…	R. M. Hoopman, M. J.; Terwee, C. B.; Aaronson, N. K.		5
145	2006	Translation and validation of the SF-36 Health Survey for use among Turkish and Moroccan ethnic minority cancer patients in The Netherlands	In this study, the SF-36 Health Survey was translated into two oral Moroccan languages and the existing Turkish version was culturally adapted for use in The Netherlands, and was tested among 79 Moroccan and 90 Turkish cancer patients. There were normal levels of missing item responses but a higher administration time. With minor exceptions, the scale structure of the SF-36 was confirmed and the …	R. T. Hoopman, C. B.; Muller, M. J.; Aaronson, N. K.		5
146	2012	Chinese translation and validation of the Kujala scale for patients with patellofemoral pain	PURPOSE: This study translated and validated the Kujala scale, a well-documented questionnaire for patients with patellofemoral pain, into Chinese version. METHOD: Chinese Kujala scale was translated from the original English version following the recommendations of the International Society for Pharmacoeconomics and Outcomes Research. Sixty four Chinese reading patients who are diagnosed of pate…	R. T. N. Cheung, S. P.; Lam, P. L.; Chiu, J. K.; Fung, E. Y.		3
147	2011	Validation of the individualised neuromuscular quality of life for the USA with comparison of the impact of muscle disease on those living in USA versus UK	BACKGROUND: The Individualised Neuromuscular Quality of Life (INQoL) questionnaire is a published muscle disease specific measure of QoL that has been validated using both qualitative and quantitative methods in a United Kingdom population of adults with muscle disease. If INQoL is to be used in other countries it needs to be linguistically and culturally validated for those countries. It may be …	R. V. Sadjadi, K. A.; Carr, A. J.; Walburn, J.; Brooks, V. L.; Pandya, S.; Kissel, J. T.; Jackson, C. E.; Rose, M. R.; Muscle Study, Group		2
148	2003	Quality of life in Chinese patients with inflammatory bowel disease: validation of the Chinese translation of the Inflammatory Bowel Disease Questionnaire	BACKGROUND: Health-related quality of life is an important outcome measure in inflammatory bowel disease. The Inflammatory Bowel Disease Questionnaire is a quality of life questionnaire that has not been validated previously in Chinese patients with inflammatory bowel disease. AIM: To develop and validate a Chinese translation of the Inflammatory Bowel Disease Questionnaire, specifically determin…	R. W. L. Leong, Y. T.; Ching, J. Y.; Sung, J. J.		5
149	2010	Validation of a Farsi version of the early childhood oral health impact scale (F-ECOHIS)	BACKGROUND: The Early Childhood Oral Health Impact Scale (ECOHIS) has recently been developed to assess oral health-related quality of life (OHRQoL) of pre-school children in English speaking communities. This study aimed to translate the ECOHIS into Farsi and test its psychometric properties for use on 2- to 5-year-old children of Farsi speaking Iranian families. METHODS: EHOHIS questionnaire wa…	S. E. G. Jabarifar, A.; Ijadi, M. H.; Jafarzadeh, M.; Khadem, P.		5
150	2006	Cross validation of the Turkish version of dermatology life quality index	BACKGROUND: The aim of this study was to test the linguistic validation of the Turkish version of the Dermatology Life Quality Index (DLQI) for Turkish speaking dermatology patients. METHODS: The DLQI is a 10-item dermatology specific index developed originally in English. The methodology of this study consists of four consecutive sections: Translation, cognitive debriefing, field testing and sta…	S. E. Ozturkcan, A. T.; Eser, E.; Sahin, M. T.		5
151	2008	Cultural adaptation and validation of the "Diabetes Quality of Life for Youths" measure of Ingersoll and Marrero into Brazilian culture	The aim of this study was to adapt the "Diabetes Quality of Life for Youths (DQOLY)" measure into Brazilian culture and to analyze its psychometric properties. The cross-cultural adaptation included the phases of translation, backtranslation, committee review, and pretesting. The adapted instrument was applied to 124 type 1 diabetes mellitus' adolescents. The reliability results showed adequate C…	S. G. Novato Tde, S. A.; Kimura, M.		5
152	2009	Translation and validation study of the Persian version of the Western Ontario Rotator Cuff Index	The translation, cultural adaptation and validation of the Persian version of the Western Ontario Rotator Cuff Index (WORC) were carried out in accordance with published guidelines. One hundred fifty consecutive patients with rotator cuff disorders completed the Persian WORC, the Disabilities of the Arm, Shoulder and Hand (DASH) outcome measure, the Short Form Health Survey (SF-36) and visual ana…	S. J. H. Mousavi, M. R.; Abedi, M.; Montazeri, A.		5
153	2010	Reliability and validity of the persian version of the scoliosis research society-22r questionnaire	STUDY DESIGN: Cross-sectional validation study to investigate psychometric properties of adapted Persian version of the Scoliosis Research Society-22r (SRS-22r) questionnaire. OBJECTIVES.: To translate the SRS-22r into Persian and to evaluate the internal consistency, reliability, and validity of the Persian SRS-22r. SUMMARY OF BACKGROUND DATA: The SRS-22r has not been translated and validated fo…	S. J. M. Mousavi, B.; Mehdian, H.; Akbarnia, B.; Bouzari, B.; Askary-Ashtiani, A.; Montazeri, A.; Parnianpour, M.		5
154	2009	Translation and validation study of the Persian version of the Arthritis Impact Measurement Scales 2 (AIMS2) in patients with osteoarthritis of the knee	BACKGROUND: The Arthritis Impact Measurement Scales 2 (AIMS2) has not been translated and validated for Persian-speaking patients with osteoarthritis of the knee. This was to provide a validated instrument to measure functional disability and health-related quality of life in patients with osteoarthritis of the knee in Iran. The aim of this study was to culturally adapt and validate the AIMS2 for…	S. J. P. Mousavi, M.; Askary-Ashtiani, A. R.; Hadian, M. R.; Rostamian, A.; Montazeri, A.		5
155	2003	Adaptation and validation of the Turkish version of the Rheumatoid Arthritis Quality of Life Scale	OBJECTIVE: The aim of this study was to adapt the Rheumatoid Arthritis Quality of Life (RAQoL) questionnaire for use in Turkey and to test its reliability and validity. METHODS: The translation process included the recent guidelines for cross-cultural adaptation. Reliability of the Turkish RAQoL was assessed by internal consistency and test-retest reliability, internal construct validity by Rasch…	S. K. Kutlay, A. A.; Gonul, D.; Tennant, A.		5
156	2011	Translation and validation study of the Japanese versions of the Coronary Revascularisation Outcome Questionnaire (CROQ-J)	BACKGROUND AND AIMS: Assessing the health related quality of life (HRQOL) in patients with a disease specific scale is essential. The purpose of this study was to develop the Japanese version of the coronary revascularisation outcome questionnaire (CROQ), a disease-specific scale to measure HRQOL before and after coronary revascularisation. METHODS: The English version of the questionnaire was tr…	S. K. Seki, N.; Ito, N.; Kinugawa, K.; Ono, M.; Motomura, N.; Yao, A.; Watanabe, M.; Imai, Y.; Takeda, N.; Inoue, M.; Hatano, M.; Kazuma, K.		5
157	2005	A comprehensive method for the translation and cross-cultural validation of health status questionnaires	The FACIT (Functional Assessment of Chronic Illness Therapy) translation methodology has been in use for nearly 10 years and, during the course of that time, has emphasized a universal translation approach that includes multicountry review, the use of qualitative and quantitative methods in testing, and the exploration of new methods such as differential item functioning (DIF) analysis using item…	S. L. C. Eremenco, D.; Arnold, B. J.		1
158	2003	The Aging Males' Symptoms rating scale: cultural and linguistic validation into Thai	The interest in clinically investigating the health-related quality of life and symptoms of aging males has increased in recent years. Recently, a couple of validated questionnaires have been proposed for either screening, diagnosing and assessing response to therapy. Among these, the Aging Males' Symptom (AMS) questionnaire has been one of the most accepted questionnaires used in aging male clin…	S. L. Leungwattanakij, P.; Ratana-Olarn, K.		5
159	2011	Validation of the FACT-Gastric cancer quality of life questionnaire for use in Spanish-speaking countries	OBJECTIVES: The purpose of this study was to validate a universal Spanish translation of the Functional Assessment of Cancer Therapy-Gastric Cancer (FACT-Ga; Version 4) questionnaire for use in Spanish-speaking countries. METHODS: Translation of the FACT-Ga from English to Spanish was accomplished by employing the Functional Assessment of Chronic Illness Therapy (FACIT) translation methodology, w…	S. M. A. Debb, B.; Perez, B.; Cella, D.		2
160	2006	Translation and validation of the Chinese version of the Gastrointestinal Quality of Life Index in patients with gastric tumor	OBJECTIVE: Patients with gastric tumor are known to have deterioration in quality of life (QOL) following surgery. However, there is no valid disease-specific self-report QOL measure for clinical practice and research designated for Chinese in Hong Kong. The current study aimed at translating and validating a Chinese version of the Gastrointestinal Quality of Life Index (C-GIQLI) for use in patie…	S. M. S. Yeung, A. T.; Martin, C. R.; Chu, K. M.		5
161	2011	Translation and validation of Chinese version of International Knee Documentation Committee Subjective Knee Form	PURPOSE: To translate, cross-culturally adapt and validate the International Knee Documentation Committee Subjective Knee Form (IKDC-SKF-C) to Chinese. METHOD: Forward and backward translations were conducted by two bilingual professional translators. Content validity was verified by a panel of a senior orthopaedic surgeon and six physiotherapists. The IKDC-SKF-C was tested on 84 patients. Psycho…	S. N. C. Fu, Y. H.		2
162	2005	Development of the US PSORIQoL: a psoriasis-specific measure of quality of life	BACKGROUND: Several instruments are available for assessing impairment and disability associated with psoriasis. The first true psoriasis-specific quality of life (QoL) questionnaire suitable for use in clinical trials, the Psoriasis Index of Quality of Life (PSORIQoL), has recently been developed in the UK. The aim of the current study was to produce and validate a conceptually equivalent US ver…	S. P. L. McKenna, M.; Kahler, K. N.		5
163	2011	Adaptation of the QoL-AGHDA scale for adults with growth hormone deficiency in four Slavic languages	PURPOSE: The Quality of Life in Adult Growth Hormone Deficiency Assessment (QoL-AGHDA) is a disease-specific quality of life measure specific to individuals who are growth hormone deficient. The present study describes the adaptation of the QoL-AGHDA for use in the following four Slavic languages; Czech, Polish, Serbian and Slovakian. METHODS: The study involved three stages in each language; tra…	S. P. W. McKenna, J.; Twiss, J.; Crawford, S. R.; Hana, V.; Karbownik-Lewinska, M.; Popovic, V.; Pura, M.; Koltowska-Haggstrom, M.	x
164	2009	Quality of life in South East Asian patients who consult for dyspepsia: validation of the short form Nepean Dyspepsia Index	BACKGROUND: Treatment objectives for dyspepsia include improvements in both symptoms and health-related quality of life (HRQoL). There is a lack of disease-specific instruments measuring HRQoL in South East Asian dyspeptics. OBJECTIVES: To validate English and locally translated version of the Short-Form Nepean Dyspepsia Index (SF-NDI) in Malaysian patients who consult for dyspepsia. METHODS: The…	S. W. Mahadeva, H. L.; Goh, K. L.; Thumboo, J.		5
165	2013	German translation, cross-cultural adaptation and validation of the whiplash disability questionnaire.	The Australian Whiplash Disability Questionnaire (WDQ) was cross-culturally translated, adapted, and tested for validity to be used in German-speaking patients. The self-administered questionnaire evaluates actual pain intensity, problems in personal care, role performance, sleep disturbances, tiredness, social and leisure activities, emotional and concentration impairments with 13 questions rate…	Schuster C1, McCaskey M, Ettlin T.	x
166	2006	Linguistic validation of cystic fibrosis quality of life questionnaires	OBJECTIVE: The purpose of this study was to validate the Portuguese translations of four cystic fibrosis quality of life questionnaires (CFQ). The first three were developed for patients with cystic fibrosis aged from 6 to 11 years, from 12 to 13 years and 14 years or more, while the fourth was developed for the parents of patients aged 6 to 13 years. MATERIAL AND METHODS: The four CFQ translatio…	T. C. Rozov, M. T.; Nascimento, O.; Quittner, A. L.; Jardim, J. R.		2
167	2007	Validation and cross-cultural adaptation of the disease-specific questionnaire MSQOL-54 in Serbian multiple sclerosis patients sample	The objective of this study was to translate the MSQOL-54 into Serbian, and investigate the validity of the translated and cross-culturally adapted inventory in Serbian MS patients. The questionnaire was validated in 200 consecutive MS patients seen between February and September 2005 at the Institute of Neurology, Clinical center of Serbia, in Belgrade. The translation followed an internationall…	T. K. T. Pekmezovic, D.; Kostic, J.; Drulovic, J.	x
168	2011	Translation, cross-cultural adaption and validation of the German version of the Foot and Ankle Ability Measure for patients with chronic ankle instability	OBJECTIVES: The evaluation of health-related quality of life and physical function is important for determining therapeutic strategies following ankle injuries. The Anglo-American Foot and Ankle Ability Measure (FAAM) is a valid and reliable self-reported measure to detect functional deficits in chronic lateral ankle instability. The purpose of this study was to translate, cross-culturally adapt …	T. L. Nauck, H.		4
169	2011	Translation and validation of the Norwegian version of the fecal incontinence quality-of-life scale	BACKGROUND AND AIM: Fecal incontinence quality-of-life scale (FIQLS) is a condition-specific health-related quality-of-life questionnaire composed of four scales: lifestyle, coping/behaviour, depression/self-perception and embarrassment. It has been widely translated and used as an evaluation tool for patients with fecal incontinence. Our aim was to translate the FIQLS, and to test some of the ps…	T. M. Dehli, M.; Mevik, K.; Stordahl, A.; Sahlin, Y.; Lindsetmo, R. O.; Vonen, B.	x
170	2007	Translation and cultural adaptation of the Piper Fatigue Scale for use in Sweden	The aim of this study was to translate and culturally adapt the revised Piper Fatigue Scale to Swedish. For translation, guidelines for cross-cultural adaptation were used. Two teams independently translated the instrument and two other teams produced back-translations, after which a multidisciplinary committee decided on a Swedish version. In pre-test interviews, ten cancer patients were encoura…	U. G. Ostlund, P.; Furst, C. J.		3
171	2001	The WHO Quality of Life (WHOQOL) Questionnaire: Danish validation study	The objective of this pilot study was to evaluate the Danish translation of the WHO Quality of Life Questionnaire, the WHOQOL, by means of the psychometric properties of the Danish version. The translation method followed the WHO standard procedures, including forward and backward translation, focus group discussions, and assessment of response choice weighting through visual analogue scales. In …	V. B. Norholm, P.		3
172	2004	Assessment of the Asthma Quality of Life Questionnaire (AQLQ): Serbian translation	AIM: To test the discriminative metric properties and specificity of the Serbian version of the Asthma Quality of Life Questionnaire (AQLQ) for assessment of the quality of life in asthma patients. METHOD: We studied 100 atopic and 60 nonatopic adult asthma patients with different disease severity, who were consecutively recruited from the outpatient and inpatient departments of the Institute of …	V. B. Tomic Spiric, M.; Jankovic, S.; Maksimovic, N.; Matovic Miljanovic, S.; Peric Popadic, A.; Raskovic, S.; Milic, N.		2
173	2012	Validation of the Greek translation of the obesity-specific Moorehead-Ardelt Quality-of-Life Questionnaire II	Morbid obesity adversely affects quality of life. The assessment of health-related quality of life (HRQoL) needs specific measuring instruments. The Moorehead-Ardelt Quality-of-Life Questionnaire II (MA II) is an obesity-specific instrument widely used in bariatric surgery. The objective of this study was to translate and validate the MA II in Greek language. The study included the translation of…	V. D. Charalampakis, M.; Bertsias, G.; Papadakis, J. A.; Melissas, J.	x
174	2012	Validation of the Greek translation of the obesity-specific Moorehead-Ardelt Quality-of-Life Questionnaire II; Psychometric validation of the Croatian version of the Quality of Life in Epilepsy Inventory (QOLIE-31); Quality of life of multiple sclerosis patients: translation and validation of the Spanish version of Qualiveen; Validation of the disease burden morbidity assessment by self-report in…	Morbid obesity adversely affects quality of life. The assessment of health-related quality of life (HRQoL) needs specific measuring instruments. The Moorehead-Ardelt Quality-of-Life Questionnaire II (MA II) is an obesity-specific instrument widely used in	V. D. Charalampakis, M.; Bertsias, G.; Papadakis, J. A.; Melissas, J.; Lusic, I.; Dzamonja, G.; Titlic, M.; Bilic, I.; Sodic, L.; Lusic, L.; Filipovic-Grcic, P.; Ciudin, A.; Franco, A.; Diaconu, M. G.; Peri, L.; Vivas, V.; Gonzalez, M. A.; Alcaraz, A.; Poitras, M. E.; Fortin, M.; Hudon, C.; Haggerty, J.; Almirall, J.; Sadjadi, R.; Vincent, K. A.; Carr, A. J.; Walburn, J.; Brooks, V. L.; Pandya, S…		5
175	2010	Validation of the Persian short version of the Oral Health Impact Profile (OHIP-14)	PURPOSE: The Oral Health Impact Profile (OHIP) questionnaire measures oral health-related quality of life and is widely used for assessing subjective oral health status. The objective of the present study was to describe the translation and validation of the shortened 14-item OHIP for native Persian (Farsi) speakers living in Iran. MATERIALS AND METHODS: The authors translated the OHIP-14 into Pe…	V. F.-A. Ravaghi, N.; Locker, D.; Underwood, M.		5
176	2004	Quality of life after myocardial infarction: translation and validation of the MacNew Questionnaire for a Dutch population	A wide range of instruments have been used in health-related quality of life (HRQL) assessment of patients with coronary artery disease. The MacNew heart disease health-related quality of life questionnaire (MacNew) is a disease-specific measure of HRQL, that has been found to have both good discriminative and evaluative properties. The objective of the present study was to translate the MacNew f…	V. V. E. De Gucht, T.; van der Kamp, L.; Oldridge, N.	x
177	2003	Quality of life of breast cancer patients in Taiwan: validation of the Taiwan Chinese version of the EORTC QLQ-C30 and EORTC QLQ-BR23	The objective of this study was to test the reliability and validity of the Taiwan Chinese version of the EORTC QLQ-C30 (version 3) and EORTC QLQ-BR23. The authors followed the guidelines of translation and pilot testing of the questionnaires. The questionnaires were given to 35 breast cancer patients under active treatment and 54 under follow-up at the National Taiwan University Hospital from No…	W. C. C. Chie, K. J.; Huang, C. S.; Kuo, W. H.		5
178	2003	Quality of life in patients of nasopharyngeal carcinoma: validation of the Taiwan Chinese version of the EORTC QLQ-C30 and the EORTC QLQ-H&N35	The authors followed the guidelines of translation and pilot testing of the EORTC QLQ-C30 and EORTC-QLQ-H&N35 questionnaires. The questionnaires were given to 50 nasopharyngeal carcinoma patients under active treatment and 50 under follow-up at our institution from November 2000 to June 2001. A retest was conducted 2 weeks after the first interview/form completion for the follow-up group. The int…	W. C. H. Chie, R. L.; Lai, C. C.; Ting, L. L.; Hsu, M. M.		5
179	2004	The German version of the Oxford Shoulder Score--cross-cultural adaptation and validation	INTRODUCTION: The evaluation of health-related quality of life is an established criterion for the evaluation of therapeutic measurement. Especially in the English language, a great number of different questionnaires have been developed. The original, English-language 12-item Oxford shoulder score (OSS) is a recently developed and validated patient-completed outcome measure specifically designed …	W. H. Huber, J. G.; Hanslik-Schnabel, B.; Posch, M.; Wurnig, C.	x
180	2007	Validation of the mainland Chinese version of the Inflammatory Bowel Disease Questionnaire (IBDQ) for ulcerative colitis and Crohn's disease	BACKGROUND: Inflammatory bowel disease affects the quality of a patient's life in many ways, but no validated instrument for measuring disease-specific quality of life in these patients is available for use in Mainland China. The aim of our study was to develop and validate the Mainland Chinese translation of the Inflammatory Bowel Disease Questionnaire for ulcerative colitis (UC) and Crohn's dis…	W. H. L. Ren, M.; Chen, Y.; Irvine, E. J.; Zhou, Y. X.		5
181	2006	A Chinese Mandarin translation and validation of the Myocardial Infarction Dimensional Assessment Scale (MIDAS)	AIMS: To evaluate the validity, reliability, and cultural relevance of the Chinese Mandarin version of Myocardial Infarction Dimensional Assessment Scale (MIDAS) as a disease-specific quality of life measure. METHODS: The cultural relevance and content validity of the Chinese Mandarin version of the MIDAS (CM-MIDAS) was evaluated by an expert panel. Measurement performance was tested on 180 rando…	W. L. Wang, V.; Thompson, D. R.		2
182	2010	Development and validation of a disease-specific quality of life questionnaire for gastro-oesophageal reflux disease: the GERD-QOL questionnaire	BACKGROUND: A simple and meaningful health-related quality of life (HRQoL) questionnaire for gastro-oesophageal reflux disease (GERD) patients is lacking. AIM: To develop and validate a disease-specific HRQoL instrument (GERD-QOL) for GERD patients. METHODS: An 18-item questionnaire was generated to measure the impact of GERD on sleep, exercise, diet, need for medication, sex life, work, social a…	Y. C. Chan, J. Y.; Cheung, C. M.; Tsoi, K. K.; Polder-Verkiel, S.; Pang, S. H.; Quan, W. L.; Kee, K. M.; Chan, F. K.; Sung, J. J.; Wu, J. C.		2+3
183	2002	Development of Japanese version of the UCLA Prostate Cancer Index: a pilot validation study	METHODS: The Japanese version (version 1.2) of the UCLA PCI was developed through a process of translation, back-translation, and refinement after interviewing patients. Reliability and validity were examined for 125 Japanese patients with localized prostate cancer. The patients simultaneously responded to the Japanese version of the RAND 36-Item Health Survey (SF-36) and five representative ques…	Y. K. Kakehi, T.; Ogawa, O.; Arai, Y.; Litwin, M. S.; Suzukamo, Y.; Fukuhara, S.		5
184	2003	Cross cultural adaptation and validation of the Arabic version of the Childhood Health Assessment Questionnaire for measuring functional status in children with juvenile idiopathic arthritis	OBJECTIVE: To cross culturally adapt the American-English version of the Childhood Health Assessment Questionnaire (CHAQ) and to evaluate the validity and reliability of the modified translated version on children with juvenile idiopathic arthritis (JIA). METHODS: A cohort of 62 children suffering from JIA (32 Egyptian, 30 Saudi Arabian) were recruited and asked to participate in the study. Two q…	Y. M. Y. el Miedany, S. S.; el Gaafary, M.		3
185	2009	Japanese version of cutaneous body image scale: translation and validation	Cutaneous body image, defined as the individual's mental perception of the appearance of their skin, hair and nails, is an important psychodermatological element in skin diseases. To measure individuals' cutaneous body image, a practical and accurate instrument is necessary. In this study, we translated the Cutaneous Body Image Scale (CBIS), a 7-item instrument originally created by Gupta et al. …	Y. W. Higaki, I.; Masaki, T.; Kamo, T.; Kawashima, M.; Satoh, T.; Saitoh, S.; Nohara, M.; Gupta, M. A.		3
186	2001	Quality of life in Parkinson's disease: Greek translation and validation of the Parkinson's disease questionnaire (PDQ-39)	The Parkinson's disease questionnaire (PDQ-39) is a well-validated British scale for the assessment of health-related quality of life (HQoL) in Parkinson's disease (PD). The PDQ-39 has been translated into Greek and it was applied to 119 Greek PD patients. These patients were classified in stages according to the Hoehn and Yahr (HY) scale and their motor disability was assessed by means of the Un…	Z. B. Katsarou, S.; Peto, V.; Alevriadou, A.; Kiosseoglou, G.	x
187	2010	Psychometric evaluation of the Serbian version of the Quality of Life in Epilepsy Inventory-31 (QOLIE-31)	PURPOSE: To evaluate the psychometric properties of the Serbian-language version of the Quality of Life in Epilepsy Inventory-31 (QOLIE-31). METHODS: After undergoing a translation and cultural adaptation of its items in order to create a Serbian-language version of QOLIE-31, we assessed its psychometric properties-reliability, construct validity and criterion validity. The sample consisted of 20…	Z. M. Martinovic, M.; Toskovic, O.; Jovanovic, M.; Buder, N.; Simonovic, P.; Dokic, R.	x
